# Supplementary material for: Semantic regularization of electromagnetic inverse problems
Source: Nat Commun. 2024 May 8;15:3869. doi: 10.1038/s41467-024-48115-5 (PMC11079068; doi:10.1038/s41467-024-48115-5)
Supplement: Supplementary file 6 — Supplementary Software 1 [file 41467_2024_48115_MOESM6_ESM.zip]

Archive with 80 entries (61 files):
- 4d-compressive-microwave-imaging/
- 4d-compressive-microwave-imaging/.idea/
- 4d-compressive-microwave-imaging/.idea/.gitignore
- 4d-compressive-microwave-imaging/.idea/3d_one.iml
- 4d-compressive-microwave-imaging/.idea/inspectionProfiles/
- 4d-compressive-microwave-imaging/.idea/inspectionProfiles/profiles_settings.xml
- 4d-compressive-microwave-imaging/.idea/inspectionProfiles/Project_Default.xml
- 4d-compressive-microwave-imaging/.idea/misc.xml
- 4d-compressive-microwave-imaging/.idea/modules.xml
- 4d-compressive-microwave-imaging/.idea/workspace.xml
- 4d-compressive-microwave-imaging/args.py
- 4d-compressive-microwave-imaging/DataLoader.py
- 4d-compressive-microwave-imaging/embedding_to_word.py
- 4d-compressive-microwave-imaging/models/
- 4d-compressive-microwave-imaging/models/bert.py
- 4d-compressive-microwave-imaging/models/convertor.py
- 4d-compressive-microwave-imaging/models/discriminator.py
- 4d-compressive-microwave-imaging/models/generator.py
- 4d-compressive-microwave-imaging/README.md
- 4d-compressive-microwave-imaging/test/
- 4d-compressive-microwave-imaging/test/test.py
- 4d-compressive-microwave-imaging/train.py
- 4d-compressive-microwave-imaging/utils.py
- demo/
- demo/args.py
- demo/checkpoint/
- demo/checkpoint/EpsrDecoder/
- demo/checkpoint/EpsrDecoder/epsr_decoder_final.pth
- demo/checkpoint/EpsrDecoder/epsr_decoder_train_best.pth
- demo/checkpoint/EpsrDecoder/epsr_decoder_val_best.pth
- demo/checkpoint/MicroEncoder/
- demo/checkpoint/MicroEncoder/micro_encoder_final.pth
- demo/checkpoint/MicroEncoder/micro_encoder_train_best.pth
- demo/checkpoint/MicroEncoder/micro_encoder_val_best.pth
- demo/checkpoint/Summary/
- demo/checkpoint/Summary/epsr_loss.png
- demo/checkpoint/Summary/epsr_train_loss.txt
- demo/checkpoint/Summary/epsr_val_loss.txt
- demo/Data/
- demo/Data/Data.zip
- demo/DataLoader.py
- demo/figs/
- demo/figs/100.png
- demo/model.py
- demo/plot.py
- demo/results/
- demo/test.py
- demo/train.py
- demo/utils.py
- EM-inverse-scattering/
- EM-inverse-scattering/.idea/
- EM-inverse-scattering/.idea/.gitignore
- EM-inverse-scattering/.idea/code.iml
- EM-inverse-scattering/.idea/inspectionProfiles/
- EM-inverse-scattering/.idea/inspectionProfiles/profiles_settings.xml
- EM-inverse-scattering/.idea/inspectionProfiles/Project_Default.xml
- EM-inverse-scattering/.idea/misc.xml
- EM-inverse-scattering/.idea/modules.xml
- EM-inverse-scattering/.idea/workspace.xml
- EM-inverse-scattering/args.py
- EM-inverse-scattering/DataLoader.py
- EM-inverse-scattering/embedding_to_word.py
- EM-inverse-scattering/models/
- EM-inverse-scattering/models/bert.py
- EM-inverse-scattering/models/convertor.py
- EM-inverse-scattering/models/discriminator.py
- EM-inverse-scattering/models/generator.py
- EM-inverse-scattering/README.md
- EM-inverse-scattering/test/
- EM-inverse-scattering/test/test.py
- EM-inverse-scattering/train.py
- EM-inverse-scattering/utils.py
- models/
- models/model.py
- models/model_l.py
- models/model_s.py
- models/model_xl.py
- models/model_xs.py
- README.md
- requirements.txt
