# Supplementary material for: Semantic regularization of electromagnetic inverse problems
Source: Nat Commun. 2024 May 8;15:3869. doi: 10.1038/s41467-024-48115-5 (PMC11079068; doi:10.1038/s41467-024-48115-5)
Supplement: Supplementary file 6 — Supplementary Software 1 [file 41467_2024_48115_MOESM6_ESM.zip › 4d-compressive-microwave-imaging/DataLoader.py]

import os
import numpy as np
import h5py

os.environ["KMP_DUPLICATE_LIB_OK"] = "TRUE"


def LoadTrainData_d():

    micro = np.load("./Data/train_micro.npy")
    skeleton_with_loc = np.load("./Data/train_skeleton.npy")

    with open('./Data/train_text.txt', 'r') as f:
        text = f.readlines()
    text = [t.strip() for t in text]
    
    text_embedding = np.load('./Data/train_text_embedding.npy')

    with open('./Data/all_text.txt', 'r') as f:
        new_text = f.readlines()
    all_new_text = [t.strip() for t in new_text]

    all_new_text_embedding = np.load('./Data/all_text_embedding.npy')

    new_text_embedding = np.zeros((len(text), 20, 768))
    for i in range(len(text)):
        temp = text[i]
        while temp == text[i]:
            temp = np.random.choice(all_new_text)
        new_text = temp
        new_text_index = all_new_text.index(new_text)
        new_text_embedding[i, ...] = all_new_text_embedding[new_text_index, ...]

    f.close()

    return micro, skeleton_with_loc, text_embedding, new_text_embedding


def LoadValData_d():
    micro = np.load("./Data/test_micro.npy") / 100
    skeleton_with_loc = np.load("./Data/test_skeleton.npy")

    with open('./Data/test_text.txt', 'r') as f:
        text = f.readlines()
    text = [t.strip() for t in text]
    
    text_embedding = np.load('./Data/test_text_embedding.npy')

    with open('./Data/all_text.txt', 'r') as f:
        new_text = f.readlines()
    all_new_text = [t.strip() for t in new_text]

    all_new_text_embedding = np.load('./Data/all_text_embedding.npy')

    new_text_embedding = np.zeros((len(text), 20, 768))
    for i in range(len(text)):
        temp = text[i]
        while temp == text[i]:
            temp = np.random.choice(all_new_text)
        new_text = temp
        new_text_index = all_new_text.index(new_text)
        new_text_embedding[i, ...] = all_new_text_embedding[new_text_index, ...]

    f.close()

    return micro, skeleton_with_loc, text_embedding, new_text_embedding


def LoadTrainData_g():

    micro = np.load("./Data/train_micro.npy")
    skeleton_with_loc = np.load("./Data/train_skeleton.npy")
    trajectory = skeleton_with_loc[:, :, 0, :]
    skeleton = skeleton_with_loc - skeleton_with_loc[:, :, 0:1, :]
    with open('./Data/train_text.txt', 'r') as f:
        text = f.readlines()
    text = [t.strip() for t in text]
    text_embedding = np.load('./Data/train_text_embedding.npy')

    f.close()
    return micro, skeleton, text_embedding, trajectory


def LoadValData_g():

    micro = np.load("./Data/test_micro.npy")
    skeleton_with_loc = np.load("./Data/test_skeleton.npy")
    trajectory = skeleton_with_loc[:, :, 0, :]
    skeleton = skeleton_with_loc - skeleton_with_loc[:, :, 0:1, :]
    with open('./Data/test_text.txt', 'r') as f:
        text = f.readlines()
    text = [t.strip() for t in text]
    text_embedding = np.load('./Data/test_text_embedding.npy')

    f.close()
    return micro, skeleton, text_embedding, trajectory


def LoadTrainData_a():

    micro = np.load("./Data/train_micro.npy")

    with open('./Data/train_text.txt', 'r') as f:
        text = f.readlines()
    text = [t.strip() for t in text]

    with open('./Data/all_alter.txt', 'r') as f:
        alter = f.readlines()
    all_alter = [t.strip() for t in alter]
    alter_embedding = np.load('./Data/train_alter_embedding.npy')

    with open('./Data/all_text.txt', 'r') as f:
        new_text = f.readlines()
    all_text = [t.strip() for t in new_text]

    new_text_embedding = np.load('./Data/train_new_text_embedding.npy')

    return micro, alter_embedding, new_text_embedding


def LoadValData_a():

    micro = np.load("./Data/test_micro.npy")

    with open('./Data/test_text.txt', 'r') as f:
        text = f.readlines()
    text = [t.strip() for t in text]

    with open('./Data/all_alter.txt', 'r') as f:
        alter = f.readlines()
    all_alter = [t.strip() for t in alter]
    alter_embedding = np.load('./Data/test_alter_embedding.npy')

    with open('./Data/all_text.txt', 'r') as f:
        new_text = f.readlines()
    all_text = [t.strip() for t in new_text]
    new_text_embedding = np.load('./Data/test_new_text_embedding.npy')

    return micro, alter_embedding, new_text_embedding
