# Supplementary material for: Semantic regularization of electromagnetic inverse problems
Source: Nat Commun. 2024 May 8;15:3869. doi: 10.1038/s41467-024-48115-5 (PMC11079068; doi:10.1038/s41467-024-48115-5)
Supplement: Supplementary file 6 — Supplementary Software 1 [file 41467_2024_48115_MOESM6_ESM.zip › 4d-compressive-microwave-imaging/embedding_to_word.py]

import os
import torch.optim as optim
import torch.utils.data
from models.bert import *
from models.generator import *
from args import args
import itertools
from torch.autograd import Variable
from utils import *
from DataLoader import *
from transformers import GPT2Tokenizer, GPT2LMHeadModel, GPT2Config


def FinetuneGPT2(train_micro, train_text, val_micro, val_text):

    train_micro = torch.Tensor(train_micro).cuda()
    val_micro = torch.Tensor(val_micro).cuda()

    config = GPT2Config.from_pretrained('gpt2')
    config.add_cross_attention = True
    tokenizer = GPT2Tokenizer.from_pretrained('gpt2')
    GPT2Model = GPT2LMHeadModel.from_pretrained('gpt2', config=config)
    if tokenizer.pad_token is None:
        tokenizer.add_special_tokens({'pad_token': '[PAD]'})
        GPT2Model.resize_token_embeddings(len(tokenizer))
    GPT2Model.eval()
    GPT2Model.cuda()

    encoded_train_text = torch.zeros((len(train_text), 20), dtype=torch.int64)
    for i in range(len(train_text)):
        encoded_train_text[i, :] = \
        tokenizer.encode(train_text[i], return_tensors='pt', padding='max_length', truncation=True, max_length=20)[0]

    encoded_train_text = torch.Tensor(encoded_train_text)

    encoded_val_text = torch.zeros((len(val_text), 20), dtype=torch.int64)
    for i in range(len(val_text)):
        encoded_val_text[i, :] = \
        tokenizer.encode(val_text[i], return_tensors='pt', padding='max_length', truncation=True, max_length=20)[0]

    encoded_val_text = torch.Tensor(encoded_val_text)

    micro_encoder = MicroEncoder()
    micro_encoder_path = './{}/MicroEncoder/micro_encoder_val_best.pth'.format(args.logdir)
    micro_encoder_dict = torch.load(micro_encoder_path)
    micro_encoder.load_state_dict(micro_encoder_dict)
    micro_encoder.eval()
    micro_encoder.cuda()

    train_semantic_embedding = micro_encoder.forward(train_micro)
    val_semantic_embedding = micro_encoder.forward(val_micro)

    train_set = torch.utils.data.TensorDataset(encoded_train_text, encoded_train_text,
                                               train_semantic_embedding)
    train_loader = torch.utils.data.DataLoader(dataset=train_set, batch_size=args.batch_size, shuffle=True)

    val_set = torch.utils.data.TensorDataset(encoded_val_text, encoded_val_text,
                                             val_semantic_embedding)
    val_loader = torch.utils.data.DataLoader(dataset=val_set, batch_size=args.batch_size, shuffle=True)

    GPT2Model.cuda()
    optimizer = torch.optim.Adam(GPT2Model.parameters(), lr=args.finetune_lr)

    train_loss_plot = []
    val_loss_plot = []
    min_train_loss = np.inf
    min_val_loss = np.inf
    for epoch in range(args.finetune_epochs):
        # training
        GPT2Model.train()
        total_train_loss = 0
        for batch_idx, (source_text, target_text, semantic_embedding) in enumerate(train_loader):
            source_text = Variable(source_text).cuda()
            target_text = Variable(target_text).cuda()
            semantic_embedding = Variable(semantic_embedding).cuda()

            optimizer.zero_grad()

            pred_text = GPT2Model(source_text, labels=target_text, encoder_hidden_states=semantic_embedding)

            loss = pred_text.loss

            total_train_loss += loss

            loss.backward()
            optimizer.step()

            print('Epoch: %d, Train [iter: %d / all %d], loss: %f'
                  % (epoch, batch_idx + 1, len(train_loader), pred_text.loss.item()))

        train_loss_plot.append(total_train_loss.item() / len(train_loader))

        if total_train_loss.item() / len(train_loader) < min_train_loss:
            torch.save(GPT2Model.state_dict(), './{}/GPT2/gpt2_finetune_train_best.bin'.format(args.logdir))
            print('train best model is saved,', min_train_loss, '==>', total_train_loss.item() / len(train_loader))
            min_train_loss = total_train_loss.item() / len(train_loader)

        # validation
        GPT2Model.eval()
        with torch.no_grad():
            total_val_loss = 0
            for batch_idx, (source_text, target_text, semantic_embedding) in enumerate(val_loader):
                source_text = Variable(source_text).cuda()
                target_text = Variable(target_text).cuda()
                semantic_embedding = Variable(semantic_embedding).cuda()

                pred_text = GPT2Model(source_text, labels=target_text,
                                      encoder_hidden_states=semantic_embedding)

                loss = pred_text.loss

                total_val_loss += loss

                print('Epoch: %d, Val [iter: %d / all %d], loss: %f'
                      % (epoch, batch_idx + 1, len(val_loader), pred_text.loss.item()))

            val_loss_plot.append(total_val_loss.item() / len(val_loader))

            if total_val_loss.item() / len(val_loader) < min_val_loss:
                torch.save(GPT2Model.state_dict(), './{}/GPT2/gpt2_finetune_val_best.bin'.format(args.logdir))
                print('val best model is saved,', min_val_loss, '==>', total_val_loss.item() / len(val_loader))
                min_val_loss = total_val_loss.item() / len(val_loader)

    np.savetxt('{0}/Summary/gpt2_train_loss.txt'.format(args.logdir), np.array(train_loss_plot))
    np.savetxt('{0}/Summary/gpt2_val_loss.txt'.format(args.logdir), np.array(val_loss_plot))
    plot_loss('{0}/Summary/gpt2_loss.png'.format(args.logdir), train_loss_plot, val_loss_plot)

    torch.save(GPT2Model.state_dict(), './{}/GPT2/gpt2_finetune_final.bin'.format(args.logdir))
