# Supplementary material for: Semantic regularization of electromagnetic inverse problems
Source: Nat Commun. 2024 May 8;15:3869. doi: 10.1038/s41467-024-48115-5 (PMC11079068; doi:10.1038/s41467-024-48115-5)
Supplement: Supplementary file 6 — Supplementary Software 1 [file 41467_2024_48115_MOESM6_ESM.zip › 4d-compressive-microwave-imaging/models/bert.py]

import torch.nn as nn
from transformers import BertTokenizer, BertModel


class TextEncoder(nn.Module):
    def __init__(self):
        super(TextEncoder, self).__init__()

        self.tokenizer = BertTokenizer.from_pretrained("bert-base-uncased")
        self.bert = BertModel.from_pretrained("bert-base-uncased")

        for p in self.bert.parameters():
            p.requires_grad = False

    def forward(self, input_word):
        text_token = self.tokenizer(input_word, return_tensors='pt', padding='max_length', truncation=True,
                                    max_length=20)
        # text_token = self.tokenizer(input_word, return_tensors='pt')
        text_embedding = self.bert(**text_token)
        text_embedding = text_embedding.last_hidden_state

        return text_embedding
