# Supplementary material for: Semantic regularization of electromagnetic inverse problems
Source: Nat Commun. 2024 May 8;15:3869. doi: 10.1038/s41467-024-48115-5 (PMC11079068; doi:10.1038/s41467-024-48115-5)
Supplement: Supplementary file 6 — Supplementary Software 1 [file 41467_2024_48115_MOESM6_ESM.zip › 4d-compressive-microwave-imaging/models/convertor.py]

import torch.nn as nn
import torch
from transformers import BertTokenizer, BertModel
import numpy as np


class EmbeddingTransfer(nn.Module):
    def __init__(self, input_dim=768, output_dim=768):
        super(EmbeddingTransfer, self).__init__()

        self.lstm1 = nn.LSTM(input_dim, 256, 5, batch_first=True)
        self.fc0 = nn.Linear(input_dim, 256)
        self.fc1 = nn.Linear(256, 256)
        self.fc2 = nn.Linear(256, 256)
        self.fc3 = nn.Linear(256, 256)
        self.fc4 = nn.Linear(256, 256)

        self.fc5 = nn.Linear(256, 256)
        self.fc6 = nn.Linear(256, 256)
        self.fc7 = nn.Linear(256, 256)
        self.fc8 = nn.Linear(256, 256)
        self.fc9 = nn.Linear(256, output_dim)

    def forward(self, embedding, alter_embedding):
        h0 = self.fc0(alter_embedding)
        h0 = nn.ReLU()(h0)
        h0 = self.fc1(h0)
        h0 = nn.ReLU()(h0)
        h0 = self.fc2(h0)
        h0 = nn.ReLU()(h0)
        h0 = self.fc3(h0)
        h0 = nn.ReLU()(h0)
        h0 = self.fc4(h0)

        h0 = h0.view(1, h0.size(0), h0.size(1))
        c0 = torch.zeros_like(h0)

        new_embedding, _ = self.lstm1(embedding, (h0, c0))
        new_embedding = self.fc5(new_embedding)
        new_embedding = nn.ReLU()(new_embedding)
        new_embedding = self.fc6(new_embedding)
        new_embedding = nn.ReLU()(new_embedding)
        new_embedding = self.fc7(new_embedding)
        new_embedding = nn.ReLU()(new_embedding)
        new_embedding = self.fc8(new_embedding)
        new_embedding = nn.ReLU()(new_embedding)
        new_embedding = self.fc9(new_embedding)

        return new_embedding
