# Supplementary material for: Semantic regularization of electromagnetic inverse problems
Source: Nat Commun. 2024 May 8;15:3869. doi: 10.1038/s41467-024-48115-5 (PMC11079068; doi:10.1038/s41467-024-48115-5)
Supplement: Supplementary file 6 — Supplementary Software 1 [file 41467_2024_48115_MOESM6_ESM.zip › 4d-compressive-microwave-imaging/models/discriminator.py]

import torch.nn as nn
import torch

class ImageDiscriminator(nn.Module):
    def __init__(self, images_dim=17 * 3, semantic_dim=768, hidden_size1=128, hidden_size2=128):
        super(ImageDiscriminator, self).__init__()

        self.lstm1 = nn.LSTM(images_dim, hidden_size1, 2, batch_first=True)
        self.lstm2 = nn.LSTM(semantic_dim, hidden_size2, 2, batch_first=True)

        self.fc = nn.Sequential(nn.Linear(hidden_size1 + hidden_size2, 128),
                                nn.ReLU(inplace=True),
                                nn.Linear(128, 64),
                                nn.ReLU(inplace=True),
                                nn.Linear(64, 32),
                                nn.ReLU(inplace=True),
                                nn.Linear(32, 16),
                                nn.ReLU(inplace=True),
                                nn.Linear(16, 1),
                                nn.Sigmoid())

    def forward(self, semantic_embedding, images):
        images, _ = self.lstm1(images.view(images.size(0), images.size(1), -1))
        images = images[:, -1, :]

        semantic_embedding, _ = self.lstm2(semantic_embedding)
        semantic_embedding = semantic_embedding[:, -1, :]

        embedding = torch.cat([images, semantic_embedding], dim=-1)

        output = self.fc(embedding)

        return output
