# Supplementary material for: Semantic regularization of electromagnetic inverse problems
Source: Nat Commun. 2024 May 8;15:3869. doi: 10.1038/s41467-024-48115-5 (PMC11079068; doi:10.1038/s41467-024-48115-5)
Supplement: Supplementary file 6 — Supplementary Software 1 [file 41467_2024_48115_MOESM6_ESM.zip › 4d-compressive-microwave-imaging/models/generator.py]

import torch.nn as nn
import torch
import numpy as np


class MicroEncoder(nn.Module):

    def __init__(self, micro_dim=20 * 20 * 2, output_micro_dim=256, output_semantic_dim=768):
        super(MicroEncoder, self).__init__()
        self.fc1 = nn.Linear(256, 256)
        self.fc2 = nn.Linear(256, 256)
        self.fc3 = nn.Linear(256, output_micro_dim)

        self.fc4 = nn.Linear(256, 512)
        self.fc5 = nn.Linear(512, 512)
        self.fc6 = nn.Linear(512, output_semantic_dim)

        self.lstm1 = nn.LSTM(micro_dim, 256, 4, batch_first=True)
        self.lstm2 = nn.LSTM(micro_dim, 256, 5, batch_first=True)

    def forward(self, input_micro):
        embedding1, _ = self.lstm1(input_micro.view(input_micro.size(0), input_micro.size(1), -1))
        embedding1 = self.fc1(embedding1[:, :, :])
        embedding1 = nn.ReLU()(embedding1)
        embedding1 = self.fc2(embedding1)
        embedding1 = nn.ReLU()(embedding1)
        micro_embedding = self.fc3(embedding1)

        embedding2, _ = self.lstm2(input_micro.view(input_micro.size(0), input_micro.size(1), -1))
        embedding2 = self.fc4(embedding2)
        embedding2 = nn.ReLU()(embedding2)
        embedding2 = self.fc5(embedding2)
        embedding2 = nn.ReLU()(embedding2)
        semantic_embedding = self.fc6(embedding2)

        return micro_embedding, semantic_embedding


class SkeletonDecoder(nn.Module):

    def __init__(self, semantic_dim=768, input_dim=256 + 128, hidden_size=256, num_layers=5, output_dim=17 * 3):
        super(SkeletonDecoder, self).__init__()
        self.encoder = nn.LSTM(semantic_dim, hidden_size, num_layers, batch_first=True)
        self.decoder = nn.LSTM(input_dim, hidden_size, num_layers, batch_first=True)
        self.fc1 = nn.Linear(hidden_size, 128)
        self.fc = nn.Sequential(nn.Linear(hidden_size, 128),
                                nn.ReLU(inplace=True),
                                nn.Linear(128, 128),
                                nn.ReLU(inplace=True),
                                nn.Linear(128, 128),
                                nn.ReLU(inplace=True),
                                nn.Linear(128, 64),
                                nn.ReLU(inplace=True),
                                nn.Linear(64, output_dim))

    def forward(self, micro_embedding, semantic_embedding, word_embedding):
        _, (h, c) = self.encoder(semantic_embedding)
        word_embedding = torch.unsqueeze(word_embedding, 1).cuda()
        word_embedding = word_embedding.repeat(1, micro_embedding.size(1), 1)
        input_embedding = torch.cat((micro_embedding, word_embedding), 2)
        decoder_outputs, _ = self.decoder(input_embedding, (h, c))

        skeleton = self.fc(decoder_outputs)
        skeleton = skeleton.view(skeleton.size(0), micro_embedding.size(1), -1, 3)

        return skeleton


class TrajectoryModel(nn.Module):
    def __init__(self, semantic_dim=768, input_dim=256 + 128, hidden_size=256, num_layers=3, output_dim=17 * 3):
        super(TrajectoryModel, self).__init__()
        self.hidden_size = hidden_size
        self.encoder = nn.LSTM(semantic_dim, hidden_size, num_layers, batch_first=True)
        self.decoder = nn.LSTM(input_dim, hidden_size, num_layers, batch_first=True)
        self.fc1 = nn.Linear(hidden_size, 64)
        self.fc2 = nn.Linear(64, output_dim)

    def forward(self, micro_embedding, semantic_embedding, word_embedding):
        _, (h, c) = self.encoder(semantic_embedding)
        word_embedding = torch.unsqueeze(word_embedding, 1).cuda()
        word_embedding = word_embedding.repeat(1, micro_embedding.size(1), 1)
        input_embedding = torch.cat((micro_embedding, word_embedding), 2)
        decoder_outputs, _ = self.decoder(input_embedding, (h, c))

        trajectory = self.fc1(decoder_outputs)
        trajectory = nn.ReLU()(trajectory)
        trajectory = self.fc2(trajectory)

        return trajectory


def init_weight(m):
    if isinstance(m, nn.Conv1d) or isinstance(m, nn.Linear) or isinstance(m, nn.ConvTranspose1d):
        nn.init.xavier_normal_(m.weight)
        # m.bias.data.fill_(0.01)
        if m.bias is not None:
            nn.init.constant_(m.bias, 0)


class AttLayer(nn.Module):
    def __init__(self, query_dim=768, key_dim=768, value_dim=128):
        super(AttLayer, self).__init__()
        self.W_q = nn.Linear(query_dim, value_dim)
        self.W_k = nn.Linear(key_dim, value_dim, bias=False)
        self.W_v = nn.Linear(key_dim, value_dim)

        self.softmax = nn.Softmax(dim=1)
        self.dim = value_dim

        self.W_q.apply(init_weight)
        self.W_k.apply(init_weight)
        self.W_v.apply(init_weight)

    def forward(self, query, key_mat):  # b, 768  # b, 20, 768
        '''
        query (batch, query_dim)
        key (batch, seq_len, key_dim)
        '''
        # print(query.shape)
        query_vec = self.W_q(query).unsqueeze(-1)  # (batch, value_dim, 1)
        val_set = self.W_v(key_mat)  # (batch, seq_len, value_dim)
        key_set = self.W_k(key_mat)  # (batch, seq_len, value_dim)

        weights = torch.matmul(key_set, query_vec) / np.sqrt(self.dim)

        co_weights = self.softmax(weights)  # (batch, seq_len, 1)
        values = val_set * co_weights  # (batch, seq_len, value_dim)
        word_embedding = values.sum(dim=1)  # (batch, value_dim)
        return word_embedding, co_weights  # b, 128

    def short_cut(self, querys, keys):
        return self.W_q(querys), self.W_k(keys)
