# Supplementary material for: Semantic regularization of electromagnetic inverse problems
Source: Nat Commun. 2024 May 8;15:3869. doi: 10.1038/s41467-024-48115-5 (PMC11079068; doi:10.1038/s41467-024-48115-5)
Supplement: Supplementary file 6 — Supplementary Software 1 [file 41467_2024_48115_MOESM6_ESM.zip › 4d-compressive-microwave-imaging/README.md]

This repository contains the code of the 4D compressive microwave imaging experiment in the manuscript.

## Running experiments

`train.py` is the code for training the network. All adjustable arguments are stored in `args.py`, together with their default values. They can be displayed via `python train.py --help`:

* During training, the log file and the network weights will be saved in `logdir`.

* All texts need to be converted to embeddings by a large pre-trained model, here we use a `bert` model from the `transforms` library.

* Before training the model, we have transformed all the texts in the training dataset into the corresponding embeddings as the input of the network.

* To convert embeddings back to texts, we can additionally finetune a `gpt2` model. The original pre-trained model is also from the `transforms` library. Please refer to `embedding_to_word.py` if you need this feature.

## Usage

After the network is trained, you can run the codes under the `test` folder to get different results.
