# Supplementary material for: Semantic regularization of electromagnetic inverse problems
Source: Nat Commun. 2024 May 8;15:3869. doi: 10.1038/s41467-024-48115-5 (PMC11079068; doi:10.1038/s41467-024-48115-5)
Supplement: Supplementary file 6 — Supplementary Software 1 [file 41467_2024_48115_MOESM6_ESM.zip › 4d-compressive-microwave-imaging/train.py]

import os
import torch.optim as optim
import torch.utils.data
from models.bert import *
from models.generator import *
from models.discriminator import *
from models.convertor import *
import numpy as np
from args import args
import itertools
from torch.autograd import Variable
from utils import *
from DataLoader import *

os.environ["KMP_DUPLICATE_LIB_OK"] = "TRUE"

def TrainDiscriminator():
    image_discriminator = ImageDiscriminator()
    image_discriminator.cuda()

    optimizer = optim.AdamW(itertools.chain(image_discriminator.parameters()), lr=args.lr)
    scheduler = torch.optim.lr_scheduler.ReduceLROnPlateau(optimizer, 'min', patience=50, cooldown=10, min_lr=1e-6, factor=0.5)

    train_loss_plot = []
    val_loss_plot = []
    min_train_loss = np.inf
    min_val_loss = np.inf

    for epoch in range(args.num_epochs):
        # training
        train_micro, train_image, train_text_embedding, train_new_text_embedding = LoadTrainData_d()
        val_micro, val_image, val_text_embedding, val_new_text_embedding = LoadValData_d()

        train_image = torch.Tensor(train_image).cuda()
        train_text_embedding = torch.Tensor(train_text_embedding).cuda()
        train_new_text_embedding = torch.Tensor(train_new_text_embedding).cuda()

        val_image = torch.Tensor(val_image).cuda()
        val_text_embedding = torch.Tensor(val_text_embedding).cuda()
        val_new_text_embedding = torch.Tensor(val_new_text_embedding).cuda()

        train_set = torch.utils.data.TensorDataset(train_image, train_text_embedding, train_new_text_embedding)
        train_loader = torch.utils.data.DataLoader(dataset=train_set, batch_size=args.batch_size, shuffle=True)

        val_set = torch.utils.data.TensorDataset(val_image, val_text_embedding, val_new_text_embedding)
        val_loader = torch.utils.data.DataLoader(dataset=val_set, batch_size=args.batch_size, shuffle=True)

        image_discriminator.train()
        total_train_loss = 0

        for batch_idx, (image, text_embedding, new_text_embedding) in enumerate(train_loader):
            image = Variable(image).cuda()
            text_embedding = Variable(text_embedding).cuda()
            new_text_embedding = Variable(new_text_embedding).cuda()
            real_label = Variable(torch.ones(image.shape[0], 1)).cuda()
            fake_label = Variable(torch.zeros(image.shape[0], 1)).cuda()
            
            optimizer.zero_grad()

            pred_label_real = image_discriminator.forward(text_embedding, image)
            pred_label_fake = image_discriminator.forward(new_text_embedding, image)

            loss_real = nn.functional.binary_cross_entropy(pred_label_real, real_label)
            loss_fake = nn.functional.binary_cross_entropy(pred_label_fake, fake_label)
            
            loss = loss_real + loss_fake
            total_train_loss += loss

            prediction = (pred_label_real > 0.5).float()
            correct1 = (prediction == real_label).float().mean()

            prediction = (pred_label_fake > 0.5).float()
            correct2 = (prediction == fake_label).float().mean()

            correct = (correct1 + correct2) / 2.0

            loss.backward()
            optimizer.step()

            print('Epoch: %d, Train [iter: %d / all %d], loss1: %f, loss2: %f, acc: %f'
                    % (epoch, batch_idx+1, len(train_loader), loss1.cpu().data.numpy(), loss2.cpu().data.numpy(), correct.cpu().data.numpy()))

        train_loss_plot.append(total_train_loss.item()/len(train_loader))

        if total_train_loss.item()/len(train_loader) < min_train_loss:
            torch.save(image_discriminator.state_dict(), '{0}/ImageDiscriminator/image_discriminator_train_best.pth'.format(args.logdir))
            print('train best model is saved,', min_train_loss, '==>', total_train_loss.item()/len(train_loader))
            min_train_loss = total_train_loss.item()/len(train_loader)

        scheduler.step(total_train_loss.item()/len(train_loader))

        # validation
        image_discriminator.eval()
        with torch.no_grad():
            total_val_loss = 0
            for batch_idx, (image, text_embedding, new_text_embedding) in enumerate(val_loader):
                image = Variable(image).cuda()
                text_embedding = Variable(text_embedding).cuda()
                new_text_embedding = Variable(new_text_embedding).cuda()
                real_label = Variable(torch.ones(image.shape[0], 1)).cuda()
                fake_label = Variable(torch.zeros(image.shape[0], 1)).cuda()

                pred_label1 = image_discriminator.forward(text_embedding, image)
                pred_label2 = image_discriminator.forward(new_text_embedding, image)

                loss1 = nn.functional.binary_cross_entropy(pred_label1, real_label)
                loss2 = nn.functional.binary_cross_entropy(pred_label2, fake_label)
                
                loss = loss1 + loss2
                total_val_loss += loss

                prediction = (pred_label1 > 0.5).float()
                correct1 = (prediction == real_label).float().mean()

                prediction = (pred_label2 > 0.5).float()
                correct2 = (prediction == fake_label).float().mean()

                correct = (correct1 + correct2) / 2.0

                print('Epoch: %d, Val [iter: %d / all %d], loss1: %f, loss2: %f, acc: %f'
                        % (epoch, batch_idx+1, len(val_loader), loss1.cpu().data.numpy(), loss2.cpu().data.numpy() , correct.cpu().data.numpy()))
        
            val_loss_plot.append(total_val_loss.item()/len(val_loader))

            if total_val_loss.item()/len(val_loader) < min_val_loss:
                torch.save(image_discriminator.state_dict(), '{0}/ImageDiscriminator/image_discriminator_val_best.pth'.format(args.logdir))
                print('val best model is saved,', min_val_loss, '==>', total_val_loss.item()/len(val_loader))
                min_val_loss = total_val_loss.item()/len(val_loader)
            
    np.savetxt('{0}/Summary/discriminator_train_loss.txt'.format(args.logdir), np.array(train_loss_plot))
    np.savetxt('{0}/Summary/discriminator_val_loss.txt'.format(args.logdir), np.array(val_loss_plot))
    plot_loss('{0}/Summary/discriminator_loss.png'.format(args.logdir), train_loss_plot, val_loss_plot)

    torch.save(image_discriminator.state_dict(), '{0}/ImageDiscriminator/image_discriminator_final.pth'.format(args.logdir))


def TrainGenerator():

    micro_encoder = MicroEncoder()
    micro_encoder.cuda()
    
    skeleton_decoder = SkeletonDecoder()
    skeleton_decoder.cuda()

    trajectory_model = TrajectoryModel()
    trajectory_model.cuda()

    att_layer = AttLayer()
    att_layer.cuda()


    optimizer = optim.AdamW(itertools.chain(micro_encoder.parameters(), skeleton_decoder.parameters(),
                                            trajectory_model.parameters(), att_layer.parameters()), lr=args.lr)
    scheduler = torch.optim.lr_scheduler.ReduceLROnPlateau(optimizer, 'min', patience=50, cooldown=10, min_lr=1e-6, factor=0.5)

    train_loss_plot = []
    val_loss_plot = []
    min_train_loss = np.inf
    min_val_loss = np.inf

    for epoch in range(args.num_epochs):
        # training
        train_micro, train_image, train_text_embedding, train_trajectory = LoadTrainData_g()
        val_micro, val_image, val_text_embedding, val_trajectory = LoadValData_g()

        train_micro = torch.Tensor(train_micro).cuda()
        train_image = torch.Tensor(train_image).cuda()
        train_text_embedding = torch.Tensor(train_text_embedding).cuda()
        train_trajectory = torch.Tensor(train_trajectory).cuda()

        val_micro = torch.Tensor(val_micro).cuda()
        val_image = torch.Tensor(val_image).cuda()
        val_text_embedding = torch.Tensor(val_text_embedding).cuda()
        val_trajectory = torch.Tensor(val_trajectory).cuda()

        train_set = torch.utils.data.TensorDataset(train_image, train_micro, train_text_embedding, train_trajectory)
        train_loader = torch.utils.data.DataLoader(dataset=train_set, batch_size=args.batch_size, shuffle=True)

        val_set = torch.utils.data.TensorDataset(val_image, val_micro, val_text_embedding, val_trajectory)
        val_loader = torch.utils.data.DataLoader(dataset=val_set, batch_size=args.batch_size, shuffle=True)

        micro_encoder.train()
        skeleton_decoder.train()
        trajectory_model.train()
        att_layer.train()
        total_train_loss = 0

        for batch_idx, (skeleton, micro, text_embedding, trajectory) in enumerate(train_loader):
            skeleton = Variable(skeleton).cuda()
            micro = Variable(micro).cuda()
            trajectory = Variable(trajectory).cuda()
            text_embedding = Variable(text_embedding).cuda()

            optimizer.zero_grad()

            micro_embedding, semantic_embedding = micro_encoder.forward(micro)
            word_embedding = att_layer.forward(semantic_embedding[:, 0, :], semantic_embedding)[0]
            micro_image = skeleton_decoder.forward(micro_embedding, semantic_embedding, word_embedding)
            zero_embedding = Variable(torch.zeros_like(micro_embedding)).cuda()
            text_image = skeleton_decoder.forward(zero_embedding, text_embedding, word_embedding)

            micro_trajectory = trajectory_model.forward(micro_embedding, semantic_embedding, word_embedding)
            text_trajectory = trajectory_model.forward(zero_embedding, text_embedding, word_embedding)

            loss1 = nn.functional.mse_loss(semantic_embedding, text_embedding)
            loss2 = nn.functional.mse_loss(micro_image, skeleton)
            loss3 = nn.functional.mse_loss(text_image, skeleton)
            zero_micro_embedding = Variable(torch.zeros_like(micro_embedding)).cuda()
            loss4 = nn.functional.mse_loss(micro_embedding, zero_micro_embedding)
            loss5 = nn.functional.mse_loss(micro_trajectory, trajectory)
            loss6 = nn.functional.mse_loss(text_trajectory, trajectory)

            loss = loss1 + loss2 + loss3 + 1e-5 * loss4 + loss5 + loss6
            
            total_train_loss += loss2

            loss.backward()
            optimizer.step()

            print('Epoch: %d, Train [iter: %d / all %d], loss: %f'
                    % (epoch, batch_idx+1, len(train_loader), loss.cpu().data.numpy()))

        train_loss_plot.append(total_train_loss.item()/len(train_loader))

        if total_train_loss.item()/len(train_loader) < min_train_loss:
            torch.save(micro_encoder.state_dict(), '{0}/MicroEncoder/micro_encoder_train_best.pth'.format(args.logdir))
            torch.save(skeleton_decoder.state_dict(), '{0}/ImageDecoder/skeleton_decoder_train_best.pth'.format(args.logdir))
            torch.save(trajectory_model.state_dict(), '{0}/ImageDecoder/trajectory_model_train_best.pth'.format(args.logdir))
            torch.save(att_layer.state_dict(), '{0}/ImageDecoder/att_layer_train_best.pth'.format(args.logdir))
            print('train best model is saved,', min_train_loss, '==>', total_train_loss.item()/len(train_loader))
            min_train_loss = total_train_loss.item()/len(train_loader)

        scheduler.step(total_train_loss.item()/len(train_loader))

        # validation
        micro_encoder.eval()
        skeleton_decoder.eval()
        trajectory_model.eval()
        att_layer.eval()
        with torch.no_grad():
            total_val_loss = 0
            for batch_idx, (skeleton, micro, text_embedding, trajectory) in enumerate(val_loader):
                skeleton = Variable(skeleton).cuda()
                micro = Variable(micro).cuda()
                trajectory = Variable(trajectory).cuda()
                text_embedding = Variable(text_embedding).cuda()

                micro_embedding, semantic_embedding = micro_encoder.forward(micro)
                word_embedding = att_layer.forward(semantic_embedding[:, 0, :], semantic_embedding)[0]
                micro_image = skeleton_decoder.forward(micro_embedding, semantic_embedding, word_embedding)
                zero_embedding = Variable(torch.zeros_like(micro_embedding)).cuda()
                text_image = skeleton_decoder.forward(zero_embedding, text_embedding, word_embedding)
                micro_trajectory = trajectory_model.forward(micro_embedding, semantic_embedding,word_embedding)
                text_trajectory = trajectory_model.forward(zero_embedding, text_embedding, word_embedding)

                loss1 = nn.functional.mse_loss(semantic_embedding, text_embedding)
                loss2 = nn.functional.mse_loss(micro_image, skeleton)
                loss3 = nn.functional.mse_loss(text_image, skeleton)
                zero_micro_embedding = Variable(torch.zeros_like(micro_embedding)).cuda()
                loss4 = nn.functional.mse_loss(micro_embedding, zero_micro_embedding)
                loss5 = nn.functional.mse_loss(micro_trajectory, trajectory)
                loss6 = nn.functional.mse_loss(text_trajectory, trajectory)

                loss = loss1 + loss2 + loss3 + 1e-5 * loss4 + loss5 + loss6

                total_val_loss += loss2

                print(
                    'Epoch: %d, Val [iter: %d / all %d], loss: %f'
                    % (epoch, batch_idx + 1, len(val_loader), loss.cpu().data.numpy()))
        
            val_loss_plot.append(total_val_loss.item()/len(val_loader))

            if total_val_loss.item()/len(val_loader) < min_val_loss:
                torch.save(micro_encoder.state_dict(), '{0}/MicroEncoder/micro_encoder_val_best.pth'.format(args.logdir))
                torch.save(skeleton_decoder.state_dict(), '{0}/ImageDecoder/skeleton_decoder_val_best.pth'.format(args.logdir))
                torch.save(trajectory_model.state_dict(), '{0}/ImageDecoder/trajectory_model_val_best.pth'.format(args.logdir))
                torch.save(att_layer.state_dict(), '{0}/ImageDecoder/att_layer_val_best.pth'.format(args.logdir))
                print('val best model is saved,', min_val_loss, '==>', total_val_loss.item()/len(val_loader))
                min_val_loss = total_val_loss.item()/len(val_loader)
            
    np.savetxt('{0}/Summary/image_train_loss.txt'.format(args.logdir), np.array(train_loss_plot))
    np.savetxt('{0}/Summary/image_val_loss.txt'.format(args.logdir), np.array(val_loss_plot))
    plot_loss('{0}/Summary/image_loss.png'.format(args.logdir), train_loss_plot, val_loss_plot)

    torch.save(micro_encoder.state_dict(), '{0}/MicroEncoder/micro_encoder_final.pth'.format(args.logdir))
    torch.save(skeleton_decoder.state_dict(), '{0}/ImageDecoder/skeleton_decoder_final.pth'.format(args.logdir))
    torch.save(trajectory_model.state_dict(), '{0}/ImageDecoder/trajectory_model_final.pth'.format(args.logdir))
    torch.save(att_layer.state_dict(), '{0}/ImageDecoder/att_layer_final.pth'.format(args.logdir))


def TrainTransfer():

    micro_encoder = MicroEncoder()
    micro_encoder_path = './{}/MicroEncoder/micro_encoder_val_best.pth'.format(args.logdir)
    micro_encoder_dict = torch.load(micro_encoder_path)
    micro_encoder.load_state_dict(micro_encoder_dict)
    micro_encoder.cuda()

    embedding_transfer = EmbeddingTransfer()
    embedding_transfer.cuda()

    optimizer = optim.AdamW(itertools.chain(embedding_transfer.parameters()), lr=args.lr)
    scheduler = torch.optim.lr_scheduler.ReduceLROnPlateau(optimizer, 'min', patience=50, cooldown=10, min_lr=1e-6, factor=0.5)

    train_loss_plot = []
    val_loss_plot = []
    min_train_loss = np.inf
    min_val_loss = np.inf
    for epoch in range(args.num_epochs):
        # training
        train_micro, train_alter_embedding, train_new_text_embedding = LoadTrainData_a()
        val_micro, val_alter_embedding, val_new_text_embedding = LoadValData_a()

        train_micro = torch.Tensor(train_micro).cuda()
        train_alter_embedding = torch.Tensor(train_alter_embedding).cuda()
        train_new_text_embedding = torch.Tensor(train_new_text_embedding).cuda()

        val_micro = torch.Tensor(val_micro).cuda()
        val_alter_embedding = torch.Tensor(val_alter_embedding).cuda()
        val_new_text_embedding = torch.Tensor(val_new_text_embedding).cuda()

        train_set = torch.utils.data.TensorDataset(train_micro, train_alter_embedding, train_new_text_embedding)
        train_loader = torch.utils.data.DataLoader(dataset=train_set, batch_size=args.batch_size, shuffle=True)

        val_set = torch.utils.data.TensorDataset(val_micro, val_alter_embedding, val_new_text_embedding)
        val_loader = torch.utils.data.DataLoader(dataset=val_set, batch_size=args.batch_size, shuffle=True)

        micro_encoder.train()
        embedding_transfer.train()
        total_train_loss = 0

        for batch_idx, (micro, alter_embedding, new_text_embedding) in enumerate(train_loader):
            micro = Variable(micro).cuda()
            alter_embedding = Variable(alter_embedding).cuda()
            new_text_embedding = Variable(new_text_embedding).cuda()

            optimizer.zero_grad()

            _, semantic_embedding = micro_encoder.forward(micro)
            new_semantic_embedding = embedding_transfer.forward(semantic_embedding, alter_embedding)
            loss = nn.functional.mse_loss(new_semantic_embedding, new_text_embedding)

            total_train_loss += loss

            loss.backward()
            optimizer.step()

            print('Epoch: %d, Train [iter: %d / all %d], loss: %f'
                    % (epoch, batch_idx+1, len(train_loader), loss.cpu().data.numpy()))

        train_loss_plot.append(total_train_loss.item()/len(train_loader))

        if total_train_loss.item()/len(train_loader) < min_train_loss:
            torch.save(embedding_transfer.state_dict(), '{0}/EmbeddingTransfer/embedding_transfer_train_best.pth'.format(args.logdir))
            print('train best model is saved,', min_train_loss, '==>', total_train_loss.item()/len(train_loader))
            min_train_loss = total_train_loss.item()/len(train_loader)

        scheduler.step(total_train_loss.item()/len(train_loader))

        # validation
        micro_encoder.eval()
        embedding_transfer.eval()
        with torch.no_grad():
            total_val_loss = 0
            for batch_idx, (micro, alter_embedding, new_text_embedding) in enumerate(val_loader):
                micro = Variable(micro).cuda()
                alter_embedding = Variable(alter_embedding).cuda()
                new_text_embedding = Variable(new_text_embedding).cuda()

                _, semantic_embedding = micro_encoder.forward(micro)
                new_semantic_embedding = embedding_transfer.forward(semantic_embedding, alter_embedding)
                loss = nn.functional.mse_loss(new_semantic_embedding, new_text_embedding)

                total_val_loss += loss

                print('Epoch: %d, Val [iter: %d / all %d], loss: %f'
                        % (epoch, batch_idx+1, len(val_loader), loss.cpu().data.numpy()))

            val_loss_plot.append(total_val_loss.item()/len(val_loader))

            if total_val_loss.item()/len(val_loader) < min_val_loss:
                torch.save(embedding_transfer.state_dict(), '{0}/EmbeddingTransfer/embedding_transfer_val_best.pth'.format(args.logdir))
                print('val best model is saved,', min_val_loss, '==>', total_val_loss.item()/len(val_loader))
                min_val_loss = total_val_loss.item()/len(val_loader)

    np.savetxt('{0}/Summary/transfer_train_loss.txt'.format(args.logdir), np.array(train_loss_plot))
    np.savetxt('{0}/Summary/transfer_val_loss.txt'.format(args.logdir), np.array(val_loss_plot))
    plot_loss('{0}/Summary/transfer_loss.png'.format(args.logdir), train_loss_plot, val_loss_plot)

    torch.save(embedding_transfer.state_dict(), '{0}/EmbeddingTransfer/embedding_transfer_final.pth'.format(args.logdir))


def FinetuneDecoder():

    micro_encoder = MicroEncoder()
    micro_encoder_path = './{}/MicroEncoder/micro_encoder_val_best.pth'.format(args.logdir)
    micro_encoder_dict = torch.load(micro_encoder_path)
    micro_encoder.load_state_dict(micro_encoder_dict)
    micro_encoder.cuda()

    embedding_transfer = EmbeddingTransfer()
    embedding_transfer_path = './{}/EmbeddingTransfer/embedding_transfer_val_best.pth'.format(args.logdir)
    embedding_transfer_dict = torch.load(embedding_transfer_path)
    embedding_transfer.load_state_dict(embedding_transfer_dict)
    embedding_transfer.eval()
    embedding_transfer.cuda()

    skeleton_decoder = SkeletonDecoder()
    skeleton_decoder_path = './{}/ImageDecoder/skeleton_decoder_val_best.pth'.format(args.logdir)
    skeleton_decoder_dict = torch.load(skeleton_decoder_path)
    skeleton_decoder.load_state_dict(skeleton_decoder_dict)
    skeleton_decoder.cuda()

    trajectory_model = TrajectoryModel()
    trajectory_model_path = './{}/ImageDecoder/trajectory_model_val_best.pth'.format(args.logdir)
    trajectory_model_dict = torch.load(trajectory_model_path)
    trajectory_model.load_state_dict(trajectory_model_dict)
    trajectory_model.cuda()

    image_discriminator = ImageDiscriminator()
    image_discriminator_path = './{}/ImageDiscriminator/image_discriminator_val_best.pth'.format(args.logdir)
    image_discriminator_dict = torch.load(image_discriminator_path)
    image_discriminator.load_state_dict(image_discriminator_dict)
    image_discriminator.eval()
    image_discriminator.cuda()

    att_layer = AttLayer()
    att_layer_path = './{}/ImageDecoder/att_layer_val_best.pth'.format(args.logdir)
    att_layer_dict = torch.load(att_layer_path)
    att_layer.load_state_dict(att_layer_dict)
    att_layer.cuda()

    optimizer_G = optim.AdamW(itertools.chain(skeleton_decoder.parameters(), trajectory_model.parameters(), att_layer.parameters()), lr=1e-5)
    optimizer_D = optim.AdamW(itertools.chain(image_discriminator.parameters()), lr=1e-5)

    train_loss_plot = []
    val_loss_plot = []
    min_train_loss = np.inf
    min_val_loss = np.inf

    for epoch in range(args.num_epochs):
        # training
        train_micro, train_image, train_text_embedding, train_trajectory = LoadTrainData_g()
        val_micro, val_image, val_text_embedding, val_trajectory = LoadValData_g()

        _, train_alter_embedding, train_new_text_embedding = LoadTrainData_a()
        _, val_alter_embedding, val_new_text_embedding = LoadValData_a()

        train_micro = torch.Tensor(train_micro).cuda()
        train_image = torch.Tensor(train_image).cuda()
        train_text_embedding = torch.Tensor(train_text_embedding).cuda()
        train_trajectory = torch.Tensor(train_trajectory).cuda()
        train_alter_embedding = torch.Tensor(train_alter_embedding).cuda()
        train_new_text_embedding = torch.Tensor(train_new_text_embedding).cuda()

        val_micro = torch.Tensor(val_micro).cuda()
        val_image = torch.Tensor(val_image).cuda()
        val_text_embedding = torch.Tensor(val_text_embedding).cuda()
        val_trajectory = torch.Tensor(val_trajectory).cuda()
        val_alter_embedding = torch.Tensor(val_alter_embedding).cuda()
        val_new_text_embedding = torch.Tensor(val_new_text_embedding).cuda()

        train_set = torch.utils.data.TensorDataset(train_image, train_micro, train_text_embedding,
                                                   train_trajectory, train_alter_embedding, train_new_text_embedding)
        train_loader = torch.utils.data.DataLoader(dataset=train_set, batch_size=args.batch_size, shuffle=True)

        val_set = torch.utils.data.TensorDataset(val_image, val_micro, val_text_embedding, val_trajectory, val_alter_embedding, val_new_text_embedding)
        val_loader = torch.utils.data.DataLoader(dataset=val_set, batch_size=args.batch_size, shuffle=True)
        
        skeleton_decoder.train()
        trajectory_model.train()
        image_discriminator.train()
        att_layer.train()
        embedding_transfer.train()
        micro_encoder.train()
        total_train_loss = 0
        for batch_idx, (skeleton, micro, text_embedding, trajectory, alter_embedding, new_text_embedding) in enumerate(train_loader):
            skeleton = Variable(skeleton).cuda()
            micro = Variable(micro).cuda()
            trajectory = Variable(trajectory).cuda()
            text_embedding = Variable(text_embedding).cuda()
            alter_embedding = Variable(alter_embedding).cuda()
            new_text_embedding = Variable(new_text_embedding).cuda()

            real_label1 = Variable(torch.ones((micro.shape[0], 1))).cuda()
            real_label2 = Variable(torch.ones((micro.shape[0], 1))).cuda()
            fake_label1 = Variable(torch.zeros(micro.shape[0], 1)).cuda()
            fake_label2 = Variable(torch.zeros(micro.shape[0], 1)).cuda()

            micro_embedding, semantic_embedding = micro_encoder.forward(micro)
            word_embedding = att_layer.forward(semantic_embedding[:, 0, :], semantic_embedding)[0]
            micro_image = skeleton_decoder.forward(micro_embedding, semantic_embedding, word_embedding)
            micro_trajectory = trajectory_model.forward(micro_embedding, semantic_embedding, word_embedding)
            zero_embedding = Variable(torch.zeros_like(micro_embedding)).cuda()
            text_image = skeleton_decoder.forward(zero_embedding, text_embedding, word_embedding)
            text_trajectory = trajectory_model.forward(zero_embedding, text_embedding, word_embedding)

            alter_micro_embedding, alter_semantic_embedding = micro_encoder.forward(micro)
            new_semantic_embedding = embedding_transfer.forward(alter_semantic_embedding, alter_embedding)
            new_word_embedding = att_layer.forward(new_semantic_embedding[:, 0, :], new_semantic_embedding)[0]
            new_micro_image = skeleton_decoder.forward(alter_micro_embedding, new_semantic_embedding, new_word_embedding)
            new_micro_trajectory = trajectory_model.forward(alter_micro_embedding, new_semantic_embedding, new_word_embedding)
        
            image_trajectory = skeleton + trajectory.unsqueeze(2)
            new_micro_image_trajectory = new_micro_image + new_micro_trajectory.unsqueeze(2)

            pred_label1 = image_discriminator.forward(new_text_embedding, new_micro_image_trajectory)
            pred_label2 = image_discriminator.forward(text_embedding, image_trajectory)
            pred_label3 = image_discriminator.forward(new_text_embedding, image_trajectory)

            loss1 = nn.functional.binary_cross_entropy(pred_label1, fake_label1)
            loss2 = nn.functional.binary_cross_entropy(pred_label2, real_label1)
            loss3 = nn.functional.binary_cross_entropy(pred_label3, fake_label2)

            loss_D = loss1 + loss2 + loss3

            optimizer_D.zero_grad()
            loss_D.backward(retain_graph=True)
            optimizer_D.step()

            print('Epoch: %d, Train D [iter: %d / all %d], loss1: %f, loss2: %f, loss3: %f'
                    % (epoch, batch_idx+1, len(train_loader), loss1.cpu().data.numpy(), loss2.cpu().data.numpy(), loss3.cpu().data.numpy()))

            loss1 = nn.functional.mse_loss(micro_image, skeleton)
            loss2 = nn.functional.mse_loss(text_image, skeleton)
            loss3 = nn.functional.binary_cross_entropy(pred_label1, real_label2)
            loss5 = nn.functional.mse_loss(micro_trajectory, trajectory)
            loss6 = nn.functional.mse_loss(text_trajectory, trajectory)

            loss_G = loss1 + loss2 + 0.01 * loss3 + loss5 + loss6
            
            total_train_loss += loss_G

            optimizer_G.zero_grad()
            loss_G.backward()
            optimizer_G.step()

            print('Epoch: %d, Train G [iter: %d / all %d], loss1: %f, loss2: %f, loss3: %f, loss5: %f, loss6: %f'
                    % (epoch, batch_idx+1, len(train_loader), loss1.cpu().data.numpy(), loss2.cpu().data.numpy(), loss3.cpu().data.numpy(), loss5.cpu().data.numpy(),
                       loss6.cpu().data.numpy()))

        train_loss_plot.append(total_train_loss.item()/len(train_loader))

        if total_train_loss.item()/len(train_loader) < min_train_loss:
            torch.save(skeleton_decoder.state_dict(), '{0}/ImageDecoder/skeleton_decoder_new_train_best.pth'.format(args.logdir))
            torch.save(trajectory_model.state_dict(), '{0}/ImageDecoder/trajectory_model_new_train_best.pth'.format(args.logdir))
            torch.save(att_layer.state_dict(), '{0}/ImageDecoder/att_layer_new_train_best.pth'.format(args.logdir))
            print('train best model is saved,', min_train_loss, '==>', total_train_loss.item()/len(train_loader))
            min_train_loss = total_train_loss.item()/len(train_loader)

        # validation
        skeleton_decoder.eval()
        trajectory_model.eval()
        micro_encoder.eval()
        att_layer.eval()
        embedding_transfer.eval()
        with torch.no_grad():
            total_val_loss = 0
            for batch_idx, (skeleton, micro, text_embedding, trajectory, alter_embedding, new_text_embedding) in enumerate(val_loader):
                skeleton = Variable(skeleton).cuda()
                micro = Variable(micro).cuda()
                trajectory = Variable(trajectory).cuda()
                text_embedding = Variable(text_embedding).cuda()
                alter_embedding = Variable(alter_embedding).cuda()
                new_text_embedding = Variable(new_text_embedding).cuda()
                real_label = Variable(torch.ones((micro.shape[0], 1))).cuda()

                micro_embedding, semantic_embedding = micro_encoder.forward(micro)
                word_embedding = att_layer.forward(semantic_embedding[:, 0, :], semantic_embedding)[0]
                micro_image = skeleton_decoder.forward(micro_embedding, semantic_embedding, word_embedding)
                micro_trajectory = trajectory_model.forward(micro_embedding, semantic_embedding, word_embedding)
                zero_embedding = Variable(torch.zeros_like(micro_embedding)).cuda()
                text_image = skeleton_decoder.forward(zero_embedding, text_embedding, word_embedding)
                text_trajectory = trajectory_model.forward(zero_embedding, text_embedding, word_embedding)

                alter_micro_embedding, alter_semantic_embedding = micro_encoder.forward(micro)
                new_semantic_embedding = embedding_transfer.forward(alter_semantic_embedding, alter_embedding)
                new_word_embedding = att_layer.forward(new_semantic_embedding[:, 0, :], new_semantic_embedding)[0]
                new_micro_image = skeleton_decoder.forward(alter_micro_embedding, new_semantic_embedding, new_word_embedding)  # b, 20, 17, 3
                new_micro_trajectory = trajectory_model.forward(alter_micro_embedding, new_semantic_embedding, new_word_embedding)  # b, 20, 3

                new_micro_image_trajectory = new_micro_image + new_micro_trajectory.unsqueeze(2)

                pred_label = image_discriminator.forward(new_text_embedding, new_micro_image_trajectory)

                loss1 = nn.functional.mse_loss(micro_image, skeleton)
                loss2 = nn.functional.mse_loss(text_image, skeleton)
                loss3 = nn.functional.binary_cross_entropy(pred_label, real_label)
                loss5 = nn.functional.mse_loss(micro_trajectory, trajectory)
                loss6 = nn.functional.mse_loss(text_trajectory, trajectory)

                loss = loss1 + loss2 + 0.01 * loss3 + loss5 + loss6
                
                total_val_loss += loss

                print('Epoch: %d, Val [iter: %d / all %d], loss1: %f, loss2: %f, loss3: %f, loss5: %f, loss6: %f'
                        % (epoch, batch_idx+1, len(val_loader), loss1.cpu().data.numpy(), loss2.cpu().data.numpy(), loss3.cpu().data.numpy(), loss5.cpu().data.numpy(),
                       loss6.cpu().data.numpy()))
        
            val_loss_plot.append(total_val_loss.item()/len(val_loader))

            if total_val_loss.item()/len(val_loader) < min_val_loss:
                torch.save(skeleton_decoder.state_dict(),
                           '{0}/ImageDecoder/skeleton_decoder_new_val_best.pth'.format(args.logdir))
                torch.save(trajectory_model.state_dict(),
                           '{0}/ImageDecoder/trajectory_model_new_tval_best.pth'.format(args.logdir))
                torch.save(att_layer.state_dict(),
                           '{0}/ImageDecoder/att_layer_new_tval_best.pth'.format(args.logdir))
                print('val best model is saved,', min_val_loss, '==>', total_val_loss.item()/len(val_loader))
                min_val_loss = total_val_loss.item()/len(val_loader)
            
    np.savetxt('{0}/Summary/image_finetune_train_loss.txt'.format(args.logdir), np.array(train_loss_plot))
    np.savetxt('{0}/Summary/image_finetune_val_loss.txt'.format(args.logdir), np.array(val_loss_plot))
    plot_loss('{0}/Summary/image_finetune_loss.png'.format(args.logdir), train_loss_plot, val_loss_plot)

    torch.save(skeleton_decoder.state_dict(), '{0}/ImageDecoder/skeleton_decoder_new_final.pth'.format(args.logdir))
    torch.save(trajectory_model.state_dict(), '{0}/ImageDecoder/trajectory_model_new_final.pth'.format(args.logdir))
    torch.save(att_layer.state_dict(), '{0}/ImageDecoder/att_layer_new_final.pth'.format(args.logdir))


TrainDiscriminator()
TrainGenerator()
TrainTransfer()
FinetuneDecoder()
