# Supplementary material for: Semantic regularization of electromagnetic inverse problems
Source: Nat Commun. 2024 May 8;15:3869. doi: 10.1038/s41467-024-48115-5 (PMC11079068; doi:10.1038/s41467-024-48115-5)
Supplement: Supplementary file 6 — Supplementary Software 1 [file 41467_2024_48115_MOESM6_ESM.zip › 4d-compressive-microwave-imaging/utils.py]

import matplotlib.pyplot as plt
import imageio
import open3d as o3d
import time
from DataLoader import *
os.environ["KMP_DUPLICATE_LIB_OK"]="TRUE"

def split_text_location(text_with_loc):
    str_data = text_with_loc.split(' at position ')
    text = str_data[0] + '.'
    semantic_location = str_data[1]
    location = desemanticize(semantic_location)
    return text, location

def split_skeleton_location(skeleton_with_loc):
    location = np.mean(skeleton_with_loc, axis=1)
    skeleton = skeleton_with_loc - location
    return skeleton, location

def join_text_location(text, location):
    semantic_location = semanticize(location)
    text_with_loc = '%s %s.'%(text[:-1], semantic_location)
    return text_with_loc

def join_skeleton_location(skeleton, location):
    skeleton_with_loc = location + skeleton
    return skeleton_with_loc

def semanticize(location):
    semantic_location = 'at position x = %.1f, y = %.1f, z = %.1f'%(location[0], location[1], location[2])
    return semantic_location

def desemanticize(semantic_location):
    location = semantic_location.split(', ')
    x = float(location[0].split('= ')[1])
    y = float(location[1].split('= ')[1])
    z = float(location[2].split('= ')[1][:-1])
    location = np.array([[x, y, z]])
    return location

def plot_loss(path, loss, val_loss):
    plt.clf()
    plt.rcParams['savefig.dpi'] = 300
    plt.rcParams['figure.dpi'] = 300
    fig = plt.figure()
    ax1 = fig.add_subplot(111)
    # ax1.ylim(-0.05, 1.05, 0.1)
    ax1.set_xlabel('Epoch', fontdict={'family': 'Times New Roman', 'size': 18})
    ax1.set_ylabel('Loss', fontdict={'family': 'Times New Roman', 'size': 18})
    font1 = {'family': 'Times New Roman', 'weight': 'normal', 'size': 13}
    ax1.semilogy(loss, color='b', label='train', linewidth=2)
    ax1.semilogy(val_loss, color='r', label='val', linewidth=2)
    ax1.legend(loc=0, prop=font1)
    ax1.tick_params(labelsize=12)
    plt.tight_layout()
    plt.savefig(path)

def create_gif(image_list, gif_name, duration = 0.5):

    frames = []
    for image_name in image_list:
        frames.append(imageio.imread(image_name))
        os.remove(image_name)

    imageio.mimsave(gif_name, frames, 'GIF', duration=duration)

def show_skeleton_with_map(skeleton, pred_skeleton=None, pred_skeleton_flag=False):
    skeleton = np.stack([-skeleton[:, :, 1], skeleton[:, :, 0], skeleton[:, :, 2]], axis=-1)
    shift = np.array([-0.23, -3.15, 0.4])
    skeleton = skeleton + shift

    lines = [[0, 1], [1, 2], [2, 3], [3, 16], [3, 4], [4, 5], [5, 6],
         [3, 7], [7, 8], [8, 9], [0, 10], [10, 11], [11, 12], [0, 13], [13, 14], [14, 15]]

    vis = o3d.visualization.Visualizer()
    vis.create_window()

    pointcloud = o3d.geometry.PointCloud()
    lines_pcd = o3d.geometry.LineSet()
    lines_pcd.lines = o3d.utility.Vector2iVector(lines)

    to_reset = True

    map = o3d.io.read_point_cloud('./Map/2855_pcd.pcd')
    R = map.get_rotation_matrix_from_xyz((0, 0, np.pi/180*25))
    map.rotate(R, center=(0, 0, 0))

    vis.add_geometry(pointcloud)
    vis.add_geometry(lines_pcd)
    vis.add_geometry(map)
    vis.add_geometry(pA)
    vis.add_geometry(pB)
    vis.add_geometry(pC)

    if pred_skeleton_flag:
        pred_skeleton = np.stack([-pred_skeleton[:, :, 1], pred_skeleton[:, :, 0], pred_skeleton[:, :, 2]], axis=-1)
        shift = np.array([-0.23, -3.15, 0.4])
        pred_skeleton = pred_skeleton + shift

        pred_pointcloud = o3d.geometry.PointCloud()
        pred_lines_pcd = o3d.geometry.LineSet()
        pred_lines_pcd.lines = o3d.utility.Vector2iVector(lines)

        vis.add_geometry(pred_pointcloud)
        vis.add_geometry(pred_lines_pcd)

    # mesh_frame = o3d.geometry.TriangleMesh.create_coordinate_frame(size=1.0, origin=[0, 0, 0])
    # vis.add_geometry(mesh_frame)
    while True:
        for i in range(int(skeleton.shape[0])):
            pointcloud.points = o3d.utility.Vector3dVector(skeleton[i, :, :])
            pointcloud.paint_uniform_color([1, 0, 0])

            lines_pcd.points = o3d.utility.Vector3dVector(skeleton[i, :, :])
            lines_pcd.paint_uniform_color([1, 0, 0])

            vis.update_geometry(pointcloud)
            vis.update_geometry(lines_pcd)

            if pred_skeleton_flag:
                pred_pointcloud.points = o3d.utility.Vector3dVector(pred_skeleton[i, :, :])
                pred_pointcloud.paint_uniform_color([0, 0, 1])

                pred_lines_pcd.points = o3d.utility.Vector3dVector(pred_skeleton[i, :, :])
                pred_lines_pcd.paint_uniform_color([0, 0, 1])

                vis.update_geometry(pred_pointcloud)
                vis.update_geometry(pred_lines_pcd)

            if to_reset:
                vis.reset_view_point(True)
                to_reset = False
            vis.poll_events()
            vis.update_renderer()
            time.sleep(0.05)
