# Supplementary material for: Semantic regularization of electromagnetic inverse problems
Source: Nat Commun. 2024 May 8;15:3869. doi: 10.1038/s41467-024-48115-5 (PMC11079068; doi:10.1038/s41467-024-48115-5)
Supplement: Supplementary file 6 — Supplementary Software 1 [file 41467_2024_48115_MOESM6_ESM.zip › demo/checkpoint/Summary/epsr_train_loss.txt]

3.632986148198445731e-02
2.317007382710774624e-02
1.931494474411010742e-02
1.811448136965433664e-02
1.665512919425964425e-02
1.544980605443318708e-02
1.413212815920511858e-02
1.357735594113667829e-02
1.252593596776326555e-02
1.206375261147816895e-02
1.142132381598154681e-02
1.100768049558003767e-02
1.069335838158925328e-02
1.022153000036875488e-02
9.985883037249248043e-03
1.015579303105672120e-02
9.416736165682474888e-03
9.068443377812703682e-03
8.911601702372233189e-03
8.748481671015420971e-03
8.595399061838785923e-03
8.434240023295085445e-03
8.279417455196381309e-03
8.098549644152323521e-03
8.195543289184569966e-03
8.013141651948293628e-03
7.601843277613321709e-03
7.596451044082641775e-03
7.527440786361694336e-03
7.395585378011067419e-03
7.296907405058543176e-03
7.208574811617533308e-03
7.203886409600576170e-03
7.048435012499491489e-03
7.139036059379577290e-03
6.876989205678304268e-03
6.808701157569885427e-03
6.844835480054219969e-03
6.656112770239512415e-03
6.652088960011800535e-03
6.605002780755360979e-03
6.630463401476541750e-03
6.457361082235972376e-03
6.444926559925079519e-03
6.364324192206064629e-03
6.303891042868296421e-03
6.398119529088338100e-03
6.213685373465219729e-03
6.209368507067362757e-03
6.195582946141560757e-03
6.192146241664886822e-03
6.147584319114685406e-03
6.044937670230865825e-03
5.990341305732727051e-03
5.955262482166290630e-03
5.935506522655486714e-03
5.917767683664957971e-03
5.958987772464752544e-03
5.881236493587493550e-03
5.762491623560587507e-03
5.781091749668121338e-03
5.751251677672068394e-03
5.740461250146229773e-03
5.718273917833963625e-03
5.610133210817973108e-03
5.616595347722371130e-03
5.527554949124654365e-03
5.764000614484151089e-03
5.568299690882364851e-03
5.619952579339345701e-03
5.430187781651814836e-03
5.580103397369385113e-03
5.421361823876699043e-03
5.378010869026184256e-03
5.334771672884623325e-03
5.467994511127472271e-03
5.347943802674611641e-03
5.267542103926340681e-03
5.335494875907897949e-03
5.347534517447153843e-03
5.243260661760965925e-03
5.259300768375396902e-03
5.299353599548339497e-03
5.177879830201467283e-03
5.182226002216338938e-03
5.140957732995350866e-03
5.235953629016876568e-03
5.048830310503641706e-03
5.154960354169209683e-03
5.116271475950877161e-03
5.078802506128947229e-03
5.085580050945281982e-03
5.103944738705953194e-03
4.960974057515461950e-03
5.084423720836639751e-03
4.987061023712158203e-03
5.036211013793945659e-03
4.956642289956411131e-03
4.951512813568115581e-03
4.993107914924621409e-03
4.953639209270476948e-03
5.005005498727162737e-03
4.995022714138030832e-03
4.824446638425191648e-03
4.886329670747121059e-03
4.886649549007415771e-03
4.869666695594787424e-03
4.826360940933227192e-03
4.835069179534912109e-03
4.825530946254730572e-03
4.827295740445454626e-03
4.725254078706105781e-03
4.764596621195475550e-03
4.816085596879323208e-03
4.792142907778421980e-03
4.697904487450917446e-03
4.732595384120940815e-03
4.703930020332336773e-03
4.683217406272888531e-03
4.717443883419036692e-03
4.643767575422922886e-03
4.650871455669403250e-03
4.626603424549102436e-03
4.678961137930552107e-03
4.617847998936970913e-03
4.679192105929056746e-03
4.614250361919402729e-03
4.575433830420176477e-03
4.578681290149688374e-03
4.567642013231913191e-03
4.562037189801534422e-03
4.575377206007639162e-03
4.546210666497548306e-03
4.485492904980977087e-03
4.525991777578989954e-03
4.525837798913319616e-03
4.491134981314341343e-03
4.496889313062032469e-03
4.521207014719644951e-03
4.402091602484384768e-03
4.542539020379384763e-03
4.457900921503703089e-03
4.368793964385986155e-03
4.473993678887685545e-03
4.536822934945424282e-03
4.437480370203653914e-03
4.358158508936563896e-03
4.427517950534820730e-03
4.390438894430795901e-03
4.343014955520629709e-03
4.343553384145101143e-03
4.352982838948567766e-03
4.392491777737935789e-03
4.327074686686197685e-03
4.301673670609792305e-03
4.439934094746907783e-03
4.364388187726339109e-03
4.281070331732431990e-03
4.322449366251627893e-03
4.265130559603372978e-03
4.387781520684560024e-03
4.321875174840291746e-03
4.319882392883301128e-03
4.285912215709686453e-03
4.230075577894846367e-03
4.274476071198781389e-03
4.250724613666534250e-03
4.251664876937866558e-03
4.296155273914336811e-03
4.167818029721577847e-03
4.243314762910206997e-03
4.221418996651967771e-03
4.167891045411428047e-03
4.165203620990117102e-03
4.178283611933389895e-03
4.213892420132954800e-03
4.203355312347412456e-03
4.141767571369806694e-03
4.182624816894531423e-03
4.206028083960215193e-03
4.138498504956563545e-03
4.116420944531758337e-03
4.148374994595845598e-03
4.125886162122090542e-03
4.224301377932230400e-03
4.125365118185678887e-03
4.145803302526474346e-03
4.117613782485326536e-03
4.059206694364547729e-03
4.134897639354069912e-03
4.048523058493931973e-03
4.084510107835133581e-03
4.130796343088149851e-03
4.098858932654062849e-03
4.133418202400207520e-03
4.034019758303960222e-03
4.011144737402597658e-03
4.092446217934290857e-03
4.065440843502680056e-03
3.992598007122675693e-03
4.123249401648839026e-03
4.043137033780415564e-03
3.986762712399164431e-03
4.035716752211252444e-03
4.016682505607604980e-03
3.998593240976333445e-03
4.024065285921096975e-03
3.970337162415186333e-03
3.945646186669667273e-03
4.007631043593088555e-03
3.976732492446899414e-03
4.033681998650232720e-03
4.114487022161483591e-03
3.989187379678090124e-03
3.924177090326944756e-03
3.947079430023829084e-03
3.934087604284286846e-03
3.899737695852915562e-03
3.976547966400781862e-03
3.955325980981191231e-03
3.974123050769170530e-03
3.990010172128677195e-03
3.945833444595337261e-03
3.886696944634119872e-03
3.956261277198791677e-03
3.962314873933792288e-03
3.858210643132527640e-03
3.885084390640258876e-03
3.914505491654078108e-03
3.857986877361933419e-03
3.881616890430450353e-03
3.879886865615844553e-03
3.919185201327005791e-03
3.861680875221888166e-03
3.841651727755864432e-03
3.977053860823313164e-03
3.872417410214741909e-03
3.913149734338124477e-03
3.863802055517832467e-03
3.856863081455230886e-03
3.816817452510197842e-03
3.904239088296890085e-03
3.825751940409342477e-03
3.818690776824951172e-03
3.872853020826975447e-03
3.808439522981643503e-03
3.857975204785665021e-03
3.865131735801696864e-03
3.792137652635574167e-03
3.771119564771652048e-03
3.778074681758880442e-03
3.843820591767628785e-03
3.856126964092254465e-03
3.799029439687728708e-03
3.835797309875488281e-03
3.807609031597773436e-03
3.734855602184931293e-03
3.787500411272049037e-03
3.754938890536625978e-03
3.799266119798024293e-03
3.750597437222798810e-03
3.759238123893737966e-03
3.745247672001520995e-03
3.793725371360778895e-03
3.745767474174499685e-03
3.730032593011856079e-03
3.790278236071268660e-03
3.750019768873850707e-03
3.777489562829335415e-03
3.734350204467773438e-03
3.772354622681935426e-03
3.752528876066208059e-03
3.691940754652023489e-03
3.708227723836898977e-03
3.802349418401718226e-03
3.674700111150741751e-03
3.725850830475489327e-03
3.670376042524973494e-03
3.731112182140350515e-03
3.725336492061615077e-03
3.715948015451431101e-03
3.685670842727025148e-03
3.699292739232381329e-03
3.704700370629628557e-03
3.650978207588195801e-03
3.728698939085006714e-03
3.706239660580952847e-03
3.749095648527145212e-03
3.684390336275100708e-03
3.639719386895497438e-03
3.637641668319702148e-03
3.700659672419230346e-03
3.610758731762568011e-03
3.610249112049738682e-03
3.761077175537745187e-03
3.679361939430236643e-03
3.609108676513035890e-03
3.653131673733393293e-03
3.691479315360387224e-03
3.705585002899170009e-03
3.591635574897130475e-03
3.646870454152425275e-03
3.616783519585927385e-03
3.687063107887903878e-03
3.613292177518208619e-03
3.636455287535985282e-03
3.604811181624730312e-03
3.653064121802647966e-03
3.650451451539993199e-03
3.604440142711003593e-03
3.765399754047393972e-03
3.606509168942769426e-03
3.606315453847249407e-03
3.609253714481989398e-03
3.621505945920944127e-03
3.553578009208043561e-03
3.552269687255223476e-03
3.609562913576761737e-03
3.650373468796412006e-03
3.564089536666870117e-03
3.553537776072819999e-03
3.568957497676213380e-03
3.580151249965031913e-03
3.521863122781117815e-03
3.654853006203969204e-03
3.561469664176304933e-03
3.591517607371012225e-03
3.538453330596288190e-03
3.665661315123240182e-03
3.566595166921615514e-03
3.535596777995427421e-03
3.526027997334798235e-03
3.533461193243662719e-03
3.566334148248036674e-03
3.583827118078867797e-03
3.468639651934305942e-03
3.541327267885208303e-03
3.586748987436294469e-03
3.511925290028254393e-03
3.505503137906392560e-03
3.664119789997736468e-03
3.500455369551976666e-03
3.489234546820322875e-03
3.552905966838200945e-03
3.535562008619308298e-03
3.502472490072250540e-03
3.496806820233662981e-03
3.531983246405919364e-03
3.509649386008580670e-03
3.483047087987264142e-03
3.571316848198572737e-03
3.501667082309722814e-03
3.557630379994710171e-03
3.524083644151687622e-03
3.522110730409622279e-03
3.489354997873306188e-03
3.486563265323638743e-03
3.555509696404139316e-03
3.436070183912912947e-03
3.492619842290878296e-03
3.525309761365254604e-03
3.410591433445612445e-03
3.481929252545039061e-03
3.495792299509048375e-03
3.460761159658432007e-03
3.501865019400914308e-03
3.513627250989278042e-03
3.488826006650924596e-03
3.480935841798782262e-03
3.497455020745595354e-03
3.430180996656417673e-03
3.401108334461847883e-03
3.482062121232350725e-03
3.490401307741800973e-03
3.530961275100707834e-03
3.462049365043640310e-03
3.404340893030166799e-03
3.405031065146128279e-03
3.446806967258453196e-03
3.455737481514612863e-03
3.522942960262298757e-03
3.437384714682896990e-03
3.455092509587605939e-03
3.498174995183944529e-03
3.498290230830510342e-03
3.396951655546824340e-03
3.462198128302891847e-03
3.391996274391810041e-03
3.406928231318791852e-03
3.445536891619364623e-03
3.363510221242904750e-03
3.433869034051894968e-03
3.371105591456095580e-03
3.504920999209086042e-03
3.462079167366028006e-03
3.429892907540003574e-03
3.377956400314967040e-03
3.389193614323933717e-03
3.392027566830317208e-03
3.488786270221074480e-03
3.439667572577794191e-03
3.390725205341975010e-03
3.400508314371109009e-03
3.354777892430623517e-03
3.472706427176793387e-03
3.397151827812194824e-03
3.354589641094207937e-03
3.415906925996144584e-03
3.390461703141530239e-03
3.383595496416091919e-03
3.378121554851531896e-03
3.314769516388575091e-03
3.392319877942403215e-03
3.393889715274175153e-03
3.420606752236684048e-03
3.365840017795562918e-03
3.425509730974833373e-03
3.369797269503275496e-03
3.392024834950764772e-03
3.336835155884424961e-03
3.386751065651575666e-03
3.360200921694437605e-03
3.360237926244735718e-03
3.338020791610081875e-03
3.345790753761927402e-03
3.399244695901870901e-03
3.335862358411152955e-03
3.344935675462087140e-03
3.336325039466222185e-03
3.369522094726562327e-03
3.359801322221756155e-03
3.377225001653035540e-03
3.372903913259506226e-03
3.372316310803095702e-03
3.359164297580719168e-03
3.357875595490137852e-03
3.334379941225052053e-03
3.311880677938461130e-03
3.281910220781962019e-03
3.313473860422770298e-03
3.331091751654942715e-03
3.326393415530522722e-03
3.290545195341110229e-03
3.400411705176035505e-03
3.400556494792302507e-03
3.368112941582997698e-03
3.367248922586441040e-03
3.345157702763875383e-03
3.371343761682510203e-03
3.238103042046228900e-03
3.303207953770955288e-03
3.353474289178848353e-03
3.318358957767486399e-03
3.285094350576400930e-03
3.238114962975184238e-03
3.254600862661997680e-03
3.290092945098876866e-03
3.302058825890223041e-03
3.392055382331212419e-03
3.326531002918879307e-03
3.288952509562174508e-03
3.300800671180089373e-03
3.295544038216273106e-03
3.267859915892283151e-03
3.308399021625518712e-03
3.226568798224131295e-03
3.283235182364781495e-03
3.268569459517796892e-03
3.318747133016586390e-03
3.417392075061797922e-03
3.267827630043029959e-03
3.314639876286188877e-03
3.277910749117533395e-03
3.304734826087951660e-03
3.227927039066950422e-03
3.230209648609161550e-03
3.247805188099543196e-03
3.251960625251134208e-03
3.272460649410883615e-03
3.301171461741129586e-03
3.251737852891286012e-03
3.239377091328302875e-03
3.308316568533579537e-03
3.240045905113220041e-03
3.257532914479573712e-03
3.263802081346511667e-03
3.321077922979990583e-03
3.241570790608723929e-03
3.314815213282903093e-03
3.258911271890004620e-03
3.369973351558049664e-03
3.309839218854904001e-03
3.205839544534683228e-03
3.300331781307856184e-03
3.199751426776250001e-03
3.216918309529622454e-03
3.175321221351623709e-03
3.244410206874211427e-03
3.261182208855946917e-03
3.234786788622538278e-03
3.265745441118876255e-03
3.218181679646174055e-03
3.277410070101420027e-03
3.231841325759887869e-03
3.239874293406804287e-03
3.172915677229563337e-03
3.272923330465952411e-03
3.239891926447550571e-03
3.187228490908940517e-03
3.238920619090398037e-03
3.268537670373916713e-03
3.215651710828145403e-03
3.261362761259079066e-03
3.217648218075434483e-03
3.177286684513092128e-03
3.176247825225194266e-03
3.244419147570927822e-03
3.215702623128890904e-03
3.250022977590561000e-03
3.148551036914189454e-03
3.203121324380238995e-03
3.301311284303665161e-03
3.253314644098281860e-03
3.331405917803446481e-03
3.266512354214985963e-03
3.232816855112711444e-03
3.170987963676452550e-03
3.137161334355672345e-03
3.188405682643254482e-03
3.179302563269933036e-03
3.217401107152303031e-03
3.163435558478037719e-03
3.130465994278589827e-03
3.237348049879074097e-03
3.110188990831375122e-03
3.248415887355804443e-03
3.123418490091959838e-03
3.188274304072062290e-03
3.223526477813720877e-03
3.215857346852620327e-03
3.311108549435933489e-03
3.265967468420664498e-03
3.221876919269561768e-03
3.152416149775187377e-03
3.211347758769988927e-03
3.176035235325495431e-03
3.139342119296391603e-03
3.163758665323257446e-03
3.114927560091018677e-03
3.208958854277928815e-03
3.168002764383952025e-03
3.168494999408722011e-03
3.103257964054743478e-03
3.221412499745686994e-03
3.133086611827214530e-03
3.154226889212926373e-03
3.095473597447077549e-03
3.156152864297231183e-03
3.172853092352549437e-03
3.218130270640055541e-03
3.196469197670618548e-03
3.186861425638198766e-03
3.161976983149846192e-03
3.140338013569513899e-03
3.175858904918034756e-03
3.173757841189702236e-03
3.155696143706639405e-03
3.145354737838109132e-03
3.116060296694437605e-03
3.206355869770049962e-03
3.082954386870066527e-03
3.111918767293294415e-03
3.114701062440872019e-03
3.105923285086949724e-03
3.176060318946838205e-03
3.165175765752792445e-03
3.125377992788950805e-03
3.090631465117136580e-03
3.215307245651880929e-03
3.225592523813247767e-03
3.221631050109863281e-03
3.179125736157099348e-03
3.193970024585724050e-03
3.201762586832046422e-03
3.108819822470347116e-03
3.151648491621017283e-03
3.060587992270787702e-03
3.084766368071238055e-03
3.106683244307835955e-03
3.090087076028188127e-03
3.084070980548858643e-03
3.113103906313578317e-03
3.086403260628382307e-03
3.161411484082539934e-03
3.215277940034866246e-03
3.187343726555506331e-03
3.207918504873911482e-03
3.105262915293375506e-03
3.174539903799692732e-03
3.087608267863591483e-03
3.058226903279622367e-03
3.089441359043121251e-03
3.140623619159062501e-03
2.994454403718312379e-03
3.058516482512156371e-03
3.090765327215194702e-03
3.109252701203028216e-03
3.072948505481084332e-03
3.093665838241577062e-03
3.072797010342279925e-03
3.105999281009038434e-03
3.136879702409108277e-03
3.111292421817779368e-03
3.076688448588053588e-03
3.238087395826975533e-03
3.258308271567026803e-03
3.232494741678237742e-03
3.133254001537958810e-03
3.073698778947194215e-03
3.016384194294611642e-03
3.086772064367930037e-03
3.063839425643285000e-03
3.056934972604115602e-03
3.102234502633412477e-03
3.011683374643325719e-03
3.103917837142944249e-03
3.069215267896652048e-03
3.101898729801177892e-03
3.028103212515513305e-03
3.032227357228597150e-03
3.052347898483276454e-03
3.032577037811279123e-03
3.101350367069244472e-03
3.063710033893585292e-03
3.042638550202051741e-03
3.180191169182459456e-03
3.061126669247945208e-03
3.070121258497238246e-03
3.121607999006907348e-03
3.144880880912144950e-03
3.186553965012232405e-03
3.158362458149592111e-03
3.061387687921524048e-03
3.086533397436141968e-03
2.990468094746271625e-03
3.036867082118988211e-03
2.996802578369776350e-03
3.100065886974334630e-03
3.028217206398646152e-03
3.008788824081420812e-03
3.054638703664144025e-03
3.030014038085937327e-03
3.074737141529719064e-03
3.121755768855412859e-03
3.060480207204818812e-03
3.148125112056732264e-03
3.131837894519170270e-03
3.096868842840194789e-03
3.033753484487533569e-03
3.009312599897384470e-03
3.020959595839182391e-03
3.010980536540349382e-03
3.064721574385960955e-03
3.007194399833679112e-03
3.072279443343480226e-03
2.990848819414774692e-03
3.007406244675318429e-03
3.045576810836792166e-03
3.024704009294510061e-03
2.995356669028600115e-03
3.022368500630060947e-03
3.113839030265808279e-03
3.125984718402226650e-03
3.204588343699773037e-03
3.138533731301625367e-03
3.053355216979980642e-03
3.072316944599151785e-03
2.967156221469243425e-03
3.042327612638473424e-03
2.991378555695215803e-03
2.965085208415985107e-03
2.997824549674987880e-03
2.960464606682459369e-03
2.974892904361088868e-03
3.038473427295684814e-03
3.033888091643651211e-03
3.008787085612614834e-03
2.974659701188405239e-03
3.011878331502278704e-03
3.039861718813578143e-03
3.169865409533182982e-03
3.168459733327229876e-03
3.265869865814844970e-03
3.123854845762252894e-03
3.044749796390533621e-03
3.027902046839396361e-03
3.013196339209874269e-03
2.976566056410471714e-03
2.919857949018478480e-03
2.985928455988566023e-03
2.978069086869557843e-03
2.943090349435806448e-03
2.996488163868586078e-03
2.968298147122065255e-03
2.920785049597422484e-03
2.985732009013494000e-03
2.981182187795639038e-03
2.966131021579106446e-03
3.012574960788091082e-03
2.982955922683079922e-03
3.021591405073801879e-03
3.033581624428431309e-03
3.108823051055272565e-03
3.175073862075805751e-03
3.094135969877243215e-03
3.038500001033147060e-03
3.023343284924825004e-03
2.950865526994069475e-03
3.015079845984776959e-03
3.005921840667724609e-03
3.006637096405029297e-03
2.963633586963017926e-03
2.929955720901489258e-03
2.993526806433995362e-03
2.954437832037607944e-03
3.017769753932952968e-03
2.944994966189066511e-03
2.972046285867690953e-03
3.007478018601735231e-03
3.046296536922454834e-03
3.063551088174183961e-03
3.187901526689529592e-03
3.196696937084198172e-03
3.047705193360646450e-03
3.010934094587961862e-03
2.946707357962926026e-03
2.948357413212458148e-03
2.942959467569986835e-03
2.927362173795700247e-03
3.040003279844919696e-03
2.906356503566106045e-03
2.905328571796417063e-03
2.922221769889195818e-03
2.919529875119527326e-03
2.900528411070505633e-03
3.005536148945490548e-03
2.947395294904708949e-03
2.899530281623204347e-03
2.965595573186874390e-03
2.947225421667099172e-03
2.961187064647674474e-03
2.931264042854308909e-03
2.993629376093546752e-03
3.131997833649317626e-03
3.171220670143763166e-03
3.089628865321477312e-03
3.013749917348226056e-03
2.970211207866668701e-03
2.978961914777755737e-03
2.992592751979827881e-03
2.966458598772684589e-03
2.948709080616633040e-03
2.939769625663757411e-03
2.898419648408889684e-03
2.905236432949701974e-03
2.987834066152572545e-03
2.854905029137929078e-03
2.891110132137934396e-03
2.869857847690582189e-03
2.944116294384002512e-03
2.948872745037078857e-03
2.946487814188003714e-03
2.935578674077987758e-03
2.969144533077875629e-03
2.968857685724894061e-03
3.142845382293065273e-03
3.143218656380971417e-03
3.163814793030420881e-03
3.013722846905390364e-03
2.951188137133916190e-03
2.890544136365254691e-03
3.029603262742360491e-03
2.855398009220759016e-03
2.920184036095937151e-03
2.941313137610753175e-03
2.890428155660629359e-03
2.922565986712773786e-03
2.884610493977864381e-03
2.901724974314371860e-03
2.974943816661834804e-03
2.896671493848165021e-03
2.926585574944814191e-03
2.913716435432434256e-03
2.901763220628102505e-03
2.928074946006139004e-03
3.020194172859191721e-03
3.079626460870107073e-03
3.053230543931325421e-03
3.060473004976908395e-03
2.928737054268519199e-03
2.917641152938207135e-03
2.929741392532984445e-03
2.883950620889663610e-03
2.840649833281834805e-03
2.899131923913955862e-03
2.926501383384068605e-03
2.957863360643386928e-03
2.866014093160629446e-03
2.824038515488306623e-03
2.859756350517272949e-03
2.909104526042938406e-03
2.929827074209849069e-03
2.933220813671747872e-03
2.935890605052312100e-03
3.026076157887776577e-03
3.025835504134496024e-03
3.045293937126795566e-03
2.964664498964945417e-03
2.943067252635955724e-03
2.966283758481343385e-03
2.902451157569885427e-03
2.872413396835327062e-03
2.871169149875640782e-03
2.868503828843434536e-03
2.838859955469767108e-03
2.881106982628504638e-03
2.931700150171915892e-03
2.871536960204442487e-03
2.875886360804240025e-03
2.833759287993113229e-03
2.952447036902109811e-03
2.860167870918909738e-03
2.883130808671315482e-03
2.874948581059773647e-03
2.835829804340998534e-03
2.973996102809906006e-03
3.203594436248143659e-03
3.273870299259821690e-03
3.077443937460581404e-03
3.014053155978520509e-03
2.964828411738077742e-03
2.902096509933471593e-03
2.895348519086837595e-03
2.875122179587681886e-03
2.933484315872192209e-03
2.807068576415379640e-03
2.864605685075123902e-03
2.880762517452240164e-03
2.868905663490295410e-03
2.840116371711095232e-03
2.924695859352747541e-03
2.836386362711588397e-03
2.896920094887415510e-03
2.916552623112996304e-03
2.800645679235458287e-03
2.871380746364593593e-03
2.790059397617975986e-03
2.915895233551661029e-03
2.902242044607798114e-03
2.870072921117146954e-03
2.851390341917673949e-03
2.927922457456588572e-03
2.959730724493662372e-03
3.107290218273798740e-03
3.163138528664906791e-03
3.169776747624079415e-03
3.005832185347875017e-03
2.934138973553975481e-03
2.885962526003519549e-03
2.864347646633784005e-03
2.827856938044230085e-03
2.840134004751841083e-03
2.855783949295679584e-03
2.837815135717391794e-03
2.833100656668344989e-03
2.860848108927408796e-03
2.808433026075363159e-03
2.830707530180613402e-03
2.866322795550028339e-03
2.929171671470006278e-03
2.834277103344599435e-03
2.862500647703806415e-03
2.814160784085591605e-03
2.836215992768605608e-03
2.820293108622232928e-03
2.816579242547352906e-03
2.888989945252736554e-03
2.845415472984314052e-03
2.952218552430470669e-03
3.055239468812942418e-03
3.126479933659235579e-03
3.207292904456456387e-03
3.042117257912953579e-03
2.945971985658009992e-03
2.845135082801182949e-03
2.814245223999023264e-03
2.865091711282729929e-03
2.845614651838938511e-03
2.788002292315165057e-03
2.825631697972615358e-03
2.839247634013493653e-03
2.809970329205194964e-03
2.881630510091781790e-03
2.833654731512069789e-03
2.892662336428960049e-03
2.854249626398086721e-03
2.764037996530533010e-03
2.853706230719884294e-03
2.790177861849466815e-03
2.809887379407882777e-03
2.831105391184488874e-03
2.903059621651967251e-03
3.089235226313273314e-03
3.107039133707682321e-03
2.978754043579101389e-03
2.884387224912643606e-03
2.934223661820093646e-03
2.885659039020538157e-03
2.871906757354736241e-03
2.822689215342203892e-03
2.789922803640365427e-03
2.811473856369654540e-03
2.869414786497751727e-03
2.814843257268269654e-03
2.812533577283223268e-03
2.791846791903177753e-03
2.826657891273498362e-03
2.843987693389256680e-03
2.849156906207402345e-03
2.827769021193186471e-03
2.817465364933013829e-03
2.900617569684982213e-03
3.008756041526794607e-03
3.012791524330774885e-03
2.954116463661193761e-03
2.935373783111572352e-03
2.885818233092625994e-03
2.801886200904846105e-03
2.821295460065205690e-03
2.828790744145711061e-03
2.772960563500722307e-03
2.870765328407287424e-03
2.787271142005920497e-03
2.809891601403554252e-03
2.777906258900960258e-03
2.768469353516896710e-03
2.810713152090708357e-03
2.819551775852839007e-03
2.839502195517222029e-03
2.818401654561360735e-03
2.789636204640070800e-03
2.814413358767827496e-03
2.817306170860926426e-03
2.852486073970794764e-03
2.883340418338775808e-03
2.959496527910232717e-03
3.132580717404683229e-03
3.066703925530115706e-03
2.693509558836619088e-03
2.563653141260147181e-03
2.566664169232050433e-03
2.542992929617563912e-03
2.547731002171834454e-03
2.535594503084818551e-03
2.525733659664789865e-03
2.543594936529795271e-03
2.537907163302103881e-03
2.544385443131129149e-03
2.555403361717860020e-03
2.522144963343938076e-03
2.541565895080566493e-03
2.546991407871246511e-03
2.529373764991760167e-03
2.541173994541168039e-03
2.564876278241475221e-03
2.583349496126174840e-03
2.549641331036885464e-03
2.563324819008509520e-03
2.558059742053349871e-03
2.547852943340937239e-03
2.558284749587377057e-03
2.552900960048039639e-03
2.555099874734878627e-03
2.572299291690190778e-03
2.559395134449005214e-03
2.553539971510569110e-03
2.575457841157913035e-03
2.583095928033192924e-03
2.544866005579630736e-03
2.537209788958231550e-03
2.546267708142598441e-03
2.570490539073944265e-03
2.559301008780797207e-03
2.559702346722285068e-03
2.548784762620925730e-03
2.545428772767384992e-03
2.541706711053848093e-03
2.570394674936930281e-03
2.547528346379598040e-03
2.610421180725097570e-03
