# Supplementary material for: Semantic regularization of electromagnetic inverse problems
Source: Nat Commun. 2024 May 8;15:3869. doi: 10.1038/s41467-024-48115-5 (PMC11079068; doi:10.1038/s41467-024-48115-5)
Supplement: Supplementary file 6 — Supplementary Software 1 [file 41467_2024_48115_MOESM6_ESM.zip › demo/checkpoint/Summary/epsr_val_loss.txt]

2.708058357238769462e-02
2.030275613069534163e-02
1.842853575944900651e-02
1.708063781261444022e-02
1.565346121788024902e-02
1.441034227609634330e-02
1.360310465097427403e-02
1.264485120773315395e-02
1.345650106668472290e-02
1.151812672615051304e-02
1.117273941636085476e-02
1.061934381723403896e-02
1.029327362775802647e-02
9.999619424343108784e-03
9.652367234230041851e-03
9.591833502054215171e-03
9.336003661155700337e-03
9.162768721580505371e-03
9.267098456621169350e-03
8.617253601551055561e-03
8.876252174377440712e-03
8.291041851043701519e-03
8.555737882852553974e-03
8.887313306331634521e-03
8.144125342369079590e-03
7.875440269708633076e-03
7.938099652528762470e-03
7.529673725366592060e-03
7.642120122909545898e-03
7.539512217044829975e-03
7.317221164703369488e-03
7.383236289024352680e-03
7.501228153705597271e-03
7.294690608978271831e-03
7.340481132268905293e-03
7.110080122947693218e-03
6.963594257831573833e-03
6.769385188817977905e-03
7.069654017686844046e-03
6.965901702642440796e-03
6.818012148141860788e-03
6.637994199991226196e-03
7.145268470048904072e-03
6.515195220708846699e-03
6.625643372535705913e-03
6.702601909637451172e-03
6.595235317945480347e-03
6.511626392602920185e-03
6.472805142402648579e-03
6.506791710853577007e-03
6.822326779365539204e-03
6.463489681482315237e-03
6.457774341106415142e-03
6.486584991216659199e-03
6.426067650318145405e-03
6.357107311487197876e-03
6.400882452726364309e-03
6.346812099218368183e-03
6.106186658143997192e-03
6.131354719400405884e-03
6.226053461432456970e-03
6.097637861967086619e-03
6.245854869484901081e-03
5.916064977645874370e-03
5.939973890781402935e-03
6.130144000053405762e-03
5.886250734329223286e-03
6.278480589389801199e-03
6.101517006754875183e-03
6.119372695684433330e-03
6.069527566432952534e-03
5.978264287114143719e-03
5.791537836194038738e-03
5.717881768941879099e-03
5.947670340538025249e-03
5.877256020903586994e-03
5.908527225255966013e-03
5.677974224090576519e-03
5.776920914649963032e-03
5.814135447144508709e-03
5.672721937298774546e-03
5.715256556868553162e-03
5.876936018466949463e-03
5.660356208682060415e-03
5.847721174359321421e-03
5.637738108634948904e-03
5.665977299213409250e-03
5.577778443694114685e-03
5.507627502083778381e-03
5.652812868356704365e-03
5.582333356142043894e-03
5.642497912049293518e-03
5.519341677427291870e-03
5.611284449696540659e-03
5.618929490447044026e-03
5.917720496654510498e-03
5.556330457329750408e-03
5.681514367461204182e-03
5.806280300021171570e-03
5.582912266254425396e-03
5.453144013881683176e-03
5.665491521358490164e-03
5.685693398118018931e-03
5.432568117976188313e-03
5.468870699405670339e-03
5.388106778264045368e-03
5.717022716999054302e-03
5.403985455632209951e-03
5.393093079328536640e-03
5.517433956265449177e-03
5.258861556649207722e-03
5.308671668171882456e-03
5.312677845358848919e-03
5.496739223599433725e-03
5.305685847997665232e-03
5.394455045461654663e-03
5.410228297114372600e-03
5.231144651770591562e-03
5.337464809417724783e-03
5.490255728363990957e-03
5.321889743208884846e-03
5.297724157571792603e-03
5.722894519567489797e-03
5.756203085184097290e-03
5.360321700572967182e-03
5.598009005188942303e-03
5.269492417573929180e-03
5.387306213378906250e-03
5.219604074954986746e-03
5.309082940220833172e-03
5.605747550725936543e-03
5.264416337013244629e-03
5.334709212183952678e-03
5.299400165677070271e-03
5.402056500315666199e-03
5.164564773440361196e-03
5.313099548220634634e-03
5.208789929747581135e-03
5.384219437837600361e-03
5.195983499288558786e-03
5.138986557722091501e-03
5.393725633621215647e-03
5.127474293112754475e-03
5.169383808970451008e-03
5.147114023566245686e-03
5.050531029701233257e-03
5.034502968192100872e-03
5.347624421119689941e-03
5.143453925848006855e-03
5.111052095890045513e-03
5.135728791356086557e-03
5.207439512014388691e-03
5.142617970705032349e-03
5.026064813137054443e-03
5.272382125258445913e-03
5.110611021518707102e-03
5.119744688272476196e-03
5.202124267816543926e-03
5.157218873500823628e-03
5.209008604288101543e-03
5.305909365415572947e-03
5.214588716626167297e-03
5.002385005354881287e-03
5.339184030890464956e-03
5.013583227992057800e-03
5.136384069919586529e-03
5.025033652782440012e-03
5.161062255501747478e-03
5.116968229413032358e-03
5.014346167445182974e-03
5.121065676212311138e-03
4.982556402683258230e-03
5.118258669972420086e-03
5.073584616184234619e-03
5.213579908013343638e-03
4.986622184514999216e-03
5.111112818121909748e-03
5.035617202520370310e-03
5.132881551980971943e-03
5.091251432895660053e-03
5.055997893214226116e-03
5.357444286346435547e-03
4.981911927461624319e-03
5.221585929393768484e-03
5.051682144403457989e-03
5.117394775152206247e-03
5.109890177845954722e-03
5.033097788691520344e-03
5.041179060935973948e-03
5.046084895730018963e-03
4.925145581364631479e-03
5.138326808810234417e-03
5.319430679082870657e-03
4.972602427005767996e-03
4.959952831268310373e-03
4.970756918191909443e-03
5.461695417761802500e-03
4.899549111723899668e-03
5.055628716945648193e-03
4.959421604871750225e-03
4.970412701368331909e-03
4.975770786404609854e-03
4.983279854059219360e-03
5.047079548239708294e-03
4.901443421840667551e-03
5.139402300119400198e-03
5.208554118871689190e-03
4.940726980566978628e-03
4.843969270586967815e-03
4.919883608818054026e-03
4.905919358134269541e-03
5.113686248660087412e-03
5.208528786897659475e-03
4.937104880809783936e-03
4.811674356460571289e-03
4.871622100472450603e-03
5.170910060405731548e-03
4.847650974988937031e-03
5.061685666441917072e-03
4.850129410624503916e-03
5.044804513454436909e-03
5.042535439133644277e-03
4.831520467996596943e-03
4.896008968353271137e-03
4.814632236957550049e-03
4.853738844394684185e-03
4.950734227895737041e-03
4.871542379260062998e-03
4.784369096159935171e-03
4.794662073254585440e-03
4.835781082510948528e-03
4.769084602594375263e-03
4.863249137997627258e-03
4.859897494316101248e-03
5.070817470550536936e-03
4.865755513310432608e-03
4.782385751605033528e-03
4.818625003099441702e-03
4.820866510272026062e-03
4.802617430686950857e-03
4.871046915650367563e-03
4.833554103970527822e-03
4.729836806654929768e-03
4.883074015378951853e-03
5.082926154136658062e-03
4.796149209141731262e-03
4.799775034189224417e-03
4.851557314395904541e-03
4.693125188350677317e-03
4.820106923580170025e-03
4.989495128393172871e-03
4.829720407724380320e-03
4.784709587693214243e-03
5.012992769479751587e-03
4.824809357523917805e-03
4.754227027297020305e-03
4.711879417300224304e-03
4.805965349078178406e-03
4.934477806091308767e-03
4.824699088931083853e-03
4.770039767026901419e-03
4.846948757767676960e-03
4.814920946955680847e-03
5.461220443248748606e-03
4.821126163005828684e-03
4.825543612241744995e-03
4.820027202367782419e-03
4.922209307551383972e-03
4.650599509477615530e-03
4.762197658419608896e-03
4.649267718195915396e-03
4.855167865753173655e-03
4.748743027448654175e-03
4.729908704757690256e-03
4.729104414582252676e-03
4.732823744416236704e-03
4.715171456336974924e-03
4.803200066089629953e-03
4.864516854286194021e-03
4.893615841865539551e-03
4.743043705821037639e-03
4.829736799001694073e-03
4.849137365818023335e-03
4.846740141510963093e-03
4.755927994847297495e-03
5.009531974792480469e-03
4.662269353866576801e-03
4.840907454490661448e-03
4.659765958786010395e-03
4.743883758783340801e-03
4.908317327499389301e-03
4.750854521989822561e-03
4.683502763509750193e-03
4.953971132636070251e-03
4.800685122609138836e-03
4.647687822580337351e-03
4.763457551598548542e-03
4.645011201500892466e-03
4.756760597229003733e-03
4.651502519845962351e-03
5.009237676858901978e-03
4.691460728645324360e-03
4.778208583593368877e-03
4.765261709690093821e-03
4.891043901443481792e-03
4.700691252946853464e-03
4.677151516079902822e-03
4.771200940012931824e-03
4.789602756500243967e-03
4.760270193219185049e-03
4.610119387507438660e-03
4.665672034025192434e-03
4.661336168646812092e-03
4.750610142946243113e-03
4.832954332232475454e-03
4.788627475500106465e-03
4.598623514175415386e-03
4.955217614769935955e-03
4.692471772432327444e-03
4.751698672771453510e-03
4.612570628523826599e-03
4.636780172586440867e-03
4.632960632443427693e-03
4.663148149847984487e-03
4.759823158383369619e-03
4.664360359311103647e-03
4.626479744911193674e-03
4.705111682415008718e-03
4.844455420970917095e-03
4.725642502307891846e-03
4.671122133731842214e-03
4.655411466956138611e-03
4.672426357865333210e-03
4.649966955184936523e-03
4.666422307491302317e-03
4.607518017292022532e-03
4.728161543607711619e-03
4.688146337866782969e-03
4.704926908016204661e-03
4.827754572033882141e-03
4.770653694868088115e-03
4.625410586595535105e-03
4.649099335074425091e-03
4.825955629348755230e-03
4.774462059140205036e-03
4.605293273925781250e-03
4.628027975559234793e-03
4.559189081192016602e-03
4.613066464662552227e-03
4.776779934763908733e-03
4.849197715520859112e-03
4.721031710505485708e-03
4.677931219339371074e-03
4.655917733907699238e-03
4.631151631474495108e-03
4.655149579048156565e-03
4.632601886987686504e-03
4.609885811805725271e-03
4.763837903738021851e-03
4.734391346573829651e-03
4.660469666123390371e-03
4.777566343545913523e-03
5.041037127375603069e-03
4.725823551416397442e-03
4.599175602197647268e-03
4.593928530812263662e-03
4.739577323198318828e-03
4.734767228364944111e-03
4.546794295310974295e-03
4.668460786342620503e-03
4.727750271558761770e-03
4.610183462500572031e-03
4.644679278135300030e-03
4.930821806192397724e-03
4.720817878842353474e-03
4.700935631990432913e-03
4.644532501697540110e-03
4.668344184756279339e-03
4.593624174594879497e-03
4.826403409242630178e-03
4.541594162583350788e-03
4.820856824517249714e-03
4.638845846056937998e-03
4.771291837096213947e-03
4.578352347016334881e-03
4.577859491109848196e-03
4.550784081220627005e-03
4.605152085423469890e-03
4.555765539407730103e-03
4.706273227930069317e-03
4.622576013207435781e-03
4.598599299788475384e-03
4.550593718886375254e-03
4.580618441104888569e-03
4.655825719237327402e-03
4.547531157732010235e-03
4.660607501864433462e-03
4.636254906654357737e-03
4.569996148347854614e-03
4.828947409987449473e-03
4.677468165755272085e-03
4.536018893122673208e-03
4.528019577264785767e-03
4.629558324813843120e-03
4.521946609020233328e-03
4.523147642612457102e-03
4.572281613945960999e-03
4.587420076131820505e-03
4.681371897459029978e-03
4.541580379009246653e-03
4.525192454457283367e-03
4.515526071190834219e-03
4.793133959174156536e-03
4.667486995458602905e-03
4.958092421293258840e-03
4.654817283153533936e-03
4.712513089179993023e-03
4.573533684015274395e-03
4.620537534356117595e-03
4.591215401887893677e-03
4.506621882319450725e-03
4.624959453940391887e-03
4.669672995805740530e-03
4.572418332099914377e-03
4.689672216773033316e-03
4.551598057150840933e-03
4.758667573332786907e-03
4.478529095649719238e-03
4.588113352656364614e-03
4.499568045139313091e-03
4.556949064135551279e-03
4.568074643611907786e-03
4.791454225778579538e-03
4.622115939855575735e-03
4.675435274839401592e-03
4.579472541809082205e-03
4.554956406354904348e-03
4.484556615352630615e-03
4.596864059567451651e-03
4.540666937828063965e-03
4.587535187602043499e-03
4.514057561755180706e-03
4.493587836623192007e-03
4.694455489516258413e-03
4.528725519776344299e-03
4.708624631166458303e-03
4.655732959508896047e-03
4.583453014492988760e-03
4.553030431270599539e-03
4.554724320769309998e-03
4.855465143918991089e-03
4.642467573285102497e-03
4.552428051829338421e-03
4.534238204360008413e-03
4.498322308063506907e-03
4.543493315577506846e-03
4.576054960489272724e-03
4.752646386623382742e-03
4.572550952434539968e-03
4.570237547159195120e-03
4.581619426608085979e-03
4.809582233428954731e-03
4.576765000820159912e-03
4.524300992488861257e-03
4.625391215085983276e-03
4.554152861237526287e-03
4.594493657350540161e-03
4.639220237731933420e-03
4.720436781644821514e-03
4.528621584177017559e-03
4.559297859668731516e-03
4.560135677456856121e-03
4.424995183944702495e-03
4.606140777468681335e-03
4.498013108968734568e-03
4.927276819944381887e-03
4.592731222510337483e-03
4.497876390814781189e-03
4.450026154518127615e-03
4.569664224982261311e-03
4.636066034436225891e-03
4.873446747660636555e-03
4.596293717622756785e-03
4.617327824234962463e-03
4.547325149178505117e-03
4.504312574863433664e-03
4.638029634952545513e-03
4.513881728053092610e-03
4.524385184049605976e-03
4.573065415024757038e-03
4.580966010689735239e-03
4.641834273934363972e-03
4.493551701307297100e-03
4.567206278443336834e-03
4.504102841019630085e-03
4.452472552657127380e-03
4.528908431529999126e-03
4.562686383724212820e-03
4.534345120191574097e-03
4.496546462178230286e-03
4.556316137313842947e-03
4.566380754113197327e-03
4.452121630311012442e-03
4.496993124485015522e-03
4.471626505255699505e-03
4.549515992403030049e-03
4.640945047140121286e-03
4.471738636493682688e-03
4.484439641237259258e-03
4.546286538243293762e-03
4.509529098868370056e-03
4.513408988714218140e-03
4.450627043843269695e-03
4.581794887781143015e-03
4.461116343736648733e-03
4.490279406309127634e-03
4.593865573406219135e-03
4.857322946190833872e-03
4.472323134541511883e-03
4.698839783668517893e-03
4.493740946054458271e-03
4.471973702311515982e-03
4.553828015923499714e-03
4.518621414899825876e-03
4.590432718396186482e-03
4.484764859080314289e-03
4.489831626415252686e-03
4.672565683722496206e-03
4.675854742527007883e-03
4.443087428808212107e-03
4.573445022106170828e-03
4.485558345913886677e-03
4.515513032674789602e-03
4.507955163717269897e-03
4.486668482422828327e-03
4.424221813678741455e-03
4.593110457062721079e-03
4.481168463826179504e-03
4.561812058091163982e-03
4.590814188122749502e-03
4.553846269845962698e-03
4.527791962027549397e-03
4.650357365608215506e-03
4.408049210906028574e-03
4.574741050601005381e-03
4.514011368155479258e-03
4.435458779335021626e-03
4.421381652355194439e-03
4.648656025528908123e-03
4.639535397291183645e-03
4.432495683431625366e-03
4.465993866324425091e-03
4.547213390469551260e-03
4.485664144158363516e-03
4.443343728780746460e-03
4.641485959291457783e-03
4.444901272654533733e-03
4.577361419796944011e-03
4.605862870812415730e-03
4.486791044473648245e-03
4.443802684545516794e-03
4.463740438222884958e-03
4.519499093294143850e-03
4.491354152560233896e-03
4.379498958587646658e-03
4.546421766281128103e-03
4.419982433319091797e-03
4.470124840736389160e-03
4.504124075174332012e-03
4.503117129206657583e-03
4.392695426940917795e-03
4.407573863863945354e-03
4.503040015697479595e-03
4.580959305167197834e-03
4.625884070992469961e-03
4.499500617384910583e-03
4.369174316525459463e-03
4.598809033632278095e-03
4.530692100524901997e-03
4.524384438991546457e-03
4.454425722360611135e-03
4.563842341303825725e-03
4.635189101099968303e-03
4.491098970174789255e-03
4.478405416011810476e-03
4.504333436489105398e-03
4.466672241687774485e-03
4.431737959384918560e-03
4.513221234083176006e-03
4.540065675973892559e-03
4.368800669908523560e-03
4.448884353041649038e-03
4.512673988938331431e-03
4.549034684896468943e-03
4.538677632808685303e-03
4.521735757589340036e-03
4.465561360120773315e-03
4.450678825378417969e-03
4.568694904446601694e-03
4.458677023649215698e-03
4.405663162469863718e-03
4.456347599625587290e-03
4.509552195668220347e-03
4.425700008869171316e-03
4.461427032947540110e-03
4.783783107995986938e-03
4.619126394391060049e-03
4.370107129216193979e-03
4.456640779972076069e-03
4.567504301667213787e-03
4.542275518178939993e-03
4.566328227519988667e-03
4.428968578577041453e-03
4.583973065018653523e-03
4.590690135955810547e-03
4.588064923882484610e-03
4.430374503135681499e-03
4.482283815741538655e-03
4.391685128211975098e-03
4.353444278240204031e-03
4.400468990206718098e-03
4.483650997281074177e-03
4.488467052578925913e-03
4.423184692859650005e-03
4.461429268121719534e-03
4.582656919956207622e-03
4.422394186258315693e-03
4.389701783657074322e-03
4.419667273759841572e-03
4.454036802053451191e-03
4.384281113743782043e-03
4.420140385627746235e-03
4.506184533238410776e-03
4.407616332173347473e-03
4.503907263278960835e-03
4.581079632043838328e-03
4.581622779369354248e-03
4.543312638998031443e-03
4.550071805715561260e-03
4.490951448678970684e-03
4.425376653671264648e-03
4.544017836451530457e-03
4.412273690104484385e-03
4.403426870703696858e-03
4.355914890766143799e-03
4.465450346469878977e-03
4.388574510812759399e-03
4.407208412885665894e-03
4.514798521995544434e-03
4.434268176555633718e-03
4.533457383513450449e-03
4.433103278279304851e-03
4.548664018511771982e-03
4.508122056722641165e-03
4.532516375184059490e-03
4.478704929351806467e-03
4.521143063902855266e-03
4.826559498906135386e-03
4.697003215551376169e-03
4.432518035173416138e-03
4.480342939496039997e-03
4.456622898578644146e-03
4.463821649551391602e-03
4.442393407225608479e-03
4.527701437473297466e-03
4.446421563625335520e-03
4.453107714653015137e-03
4.501964151859283621e-03
4.486333951354027141e-03
4.507639259099960154e-03
4.420964047312736511e-03
4.450380802154541016e-03
4.495244473218917847e-03
4.463537037372589458e-03
4.502400755882263184e-03
4.487392306327819651e-03
4.571727663278579885e-03
4.530082643032074148e-03
4.437164589762687857e-03
4.525556415319442922e-03
4.376913234591483896e-03
4.467297345399856567e-03
4.434139281511306589e-03
4.439436271786690105e-03
4.470459371805191214e-03
4.411407932639122183e-03
4.519926384091377258e-03
4.430732876062393362e-03
4.524217545986175190e-03
4.466624557971953999e-03
4.719981923699378967e-03
4.513846337795257221e-03
4.493643715977668936e-03
4.379758983850479473e-03
4.483077675104141235e-03
4.416092112660407847e-03
4.689697921276092356e-03
4.401827231049537659e-03
4.568631947040558035e-03
4.375185444951057087e-03
4.361688345670700247e-03
4.434121400117873799e-03
4.416719079017639160e-03
4.391198605298995625e-03
4.576829448342323477e-03
4.429309442639350718e-03
4.380381479859351938e-03
4.326710850000381817e-03
4.405519366264343609e-03
4.309256374835967844e-03
4.507680982351302754e-03
4.526877403259276997e-03
4.542330279946327209e-03
4.533349722623825247e-03
4.466687887907027851e-03
4.474349319934844971e-03
4.339778423309325825e-03
4.505634680390358318e-03
4.400407522916793476e-03
4.377336800098418843e-03
4.494380205869674683e-03
4.384771361947059978e-03
4.372987523674964558e-03
4.576150700449943889e-03
4.410452023148536509e-03
4.570277407765388489e-03
4.410420358180999582e-03
4.334356635808944702e-03
4.455279931426048626e-03
4.512991756200790405e-03
4.418849200010299856e-03
4.570816084742546428e-03
4.461115598678589214e-03
4.381756484508514578e-03
4.382093995809554707e-03
4.425822198390961040e-03
4.443598538637160908e-03
4.342094063758850098e-03
4.364702478051185261e-03
4.384448751807212830e-03
4.351655021309852600e-03
4.382362961769104351e-03
4.419237375259399414e-03
4.335048794746399099e-03
4.444749280810356314e-03
4.434493184089660471e-03
4.427146911621093577e-03
4.394135251641273325e-03
4.285595566034317190e-03
4.400601983070373882e-03
4.736473411321639668e-03
4.366615787148475647e-03
4.425587505102157940e-03
4.584518074989318674e-03
4.576452076435089111e-03
4.555954039096832622e-03
4.463825747370720257e-03
4.347371309995651592e-03
4.470187798142432820e-03
4.451492801308631897e-03
4.471778497099876057e-03
4.622820019721985037e-03
4.427387192845344370e-03
4.379858821630477558e-03
4.333941638469696392e-03
4.389839991927146738e-03
4.416837170720100229e-03
4.388781264424324036e-03
4.424358904361725027e-03
4.436530917882919138e-03
4.404173418879509146e-03
4.353753849864005696e-03
4.420131444931030273e-03
4.450647532939911236e-03
4.427228495478630413e-03
4.484847933053970163e-03
4.567249119281769146e-03
4.421098530292511333e-03
4.370653256773948843e-03
4.363321885466575796e-03
4.312187433242797852e-03
4.337090626358985554e-03
4.335725679993629456e-03
4.435428604483604605e-03
4.330058395862579172e-03
4.422044008970260273e-03
4.501891881227492939e-03
4.383175075054169048e-03
5.086619406938552856e-03
4.340598732233047832e-03
4.315867274999618704e-03
4.593466222286224192e-03
4.437243938446045269e-03
4.382339492440223867e-03
4.506896808743476521e-03
4.463000968098640268e-03
4.502009600400924683e-03
4.437562078237533569e-03
4.378591850399971182e-03
4.430921003222465689e-03
4.442579299211502249e-03
4.440357536077499043e-03
4.336762428283691580e-03
4.320996254682541240e-03
4.439590498805046082e-03
4.384645074605941599e-03
4.405044019222259521e-03
4.300145059823989521e-03
4.372132942080497742e-03
4.417734593153000225e-03
4.398517310619354248e-03
4.380206763744354422e-03
4.306424036622047077e-03
4.363334178924560894e-03
4.354939982295036489e-03
4.365112259984016072e-03
4.627651348710059946e-03
4.484419897198677236e-03
4.481831938028335918e-03
4.383629560470581402e-03
4.384103417396545584e-03
4.303627833724022085e-03
4.497460275888443167e-03
4.263127967715263193e-03
4.348142445087433208e-03
4.354294389486312866e-03
4.508393630385398691e-03
4.433156177401542837e-03
4.349166899919510235e-03
4.435447603464126240e-03
4.382284358143806458e-03
4.373298957943916321e-03
4.509989544749260296e-03
4.344592988491058523e-03
4.436576366424560200e-03
4.522702097892761577e-03
4.662659019231796265e-03
4.466403648257255901e-03
4.463388770818710501e-03
4.387987405061721455e-03
4.369527101516723633e-03
4.273440688848495483e-03
4.305798932909965862e-03
4.400914907455444683e-03
4.459196701645851135e-03
4.383479058742523020e-03
4.409550875425338919e-03
4.343644529581069773e-03
4.344983398914337505e-03
4.320126771926879709e-03
4.357307776808738362e-03
4.491441324353218426e-03
4.404189810156822031e-03
4.476065933704376394e-03
4.324144124984741558e-03
4.361085593700408936e-03
4.426224902272224253e-03
4.329895973205566753e-03
4.359951987862586802e-03
4.312594234943389719e-03
4.312143474817275828e-03
4.328271746635437359e-03
4.394152760505675923e-03
4.596108943223953594e-03
4.445037990808487112e-03
4.495449736714363445e-03
4.444257542490959341e-03
4.318473488092422138e-03
4.330853745341300791e-03
4.343956708908081055e-03
4.382518678903579365e-03
4.326993599534034729e-03
4.436686262488364826e-03
4.357926547527313232e-03
4.581698030233383005e-03
4.290005564689636577e-03
4.332744330167770212e-03
4.351073130965233023e-03
4.366810992360114704e-03
4.538232833147049297e-03
4.298640042543410908e-03
4.495385661721229206e-03
4.440360143780708660e-03
4.540108889341354197e-03
4.372776299715041941e-03
4.358196258544921528e-03
4.467809572815895081e-03
4.491172358393668781e-03
4.524660855531692158e-03
4.428178817033767527e-03
4.622286558151245464e-03
4.522826895117760052e-03
4.306646808981895273e-03
4.275099188089370554e-03
4.450067505240440022e-03
4.298770427703857075e-03
4.387067258358001362e-03
4.368865117430687124e-03
4.376437515020370483e-03
4.319368675351142710e-03
4.346270114183425903e-03
4.714976251125335867e-03
4.345224425196647818e-03
4.517947509884834463e-03
4.383965954184531819e-03
4.383936896920204510e-03
4.277708381414413799e-03
4.322387278079986572e-03
4.310729354619980205e-03
4.487779736518859690e-03
4.464821144938469107e-03
4.753954336047172199e-03
4.465765878558158528e-03
4.427207633852958679e-03
4.274847730994224375e-03
4.278439655900001179e-03
4.547731205821037466e-03
4.236067458987235849e-03
4.338819161057471882e-03
4.374061152338981975e-03
4.266127198934555227e-03
4.368182644248009075e-03
4.473087936639785420e-03
4.299638047814369375e-03
4.374868795275687824e-03
4.270480573177337300e-03
4.362348839640617718e-03
4.465750977396964680e-03
4.373362287878990173e-03
4.360671713948249470e-03
4.427465796470642263e-03
4.481456428766250784e-03
4.372075572609901775e-03
4.397491365671158184e-03
4.394720867276191364e-03
4.477790743112564260e-03
4.376631230115890503e-03
4.497605562210083181e-03
4.271243512630462473e-03
4.382536187767982830e-03
4.385340213775634939e-03
4.313043877482413899e-03
4.714467003941536297e-03
4.406625032424926411e-03
4.346335306763648987e-03
4.377064853906631123e-03
4.406049847602844238e-03
4.389499127864837473e-03
4.288369789719581604e-03
4.339066520333290274e-03
4.318749532103538513e-03
4.439032822847366506e-03
4.432068765163421284e-03
4.366043582558631550e-03
4.445385560393333782e-03
4.467243328690528870e-03
4.550769552588462483e-03
4.445385187864303589e-03
4.138258472084999258e-03
4.153707250952720816e-03
4.185780882835388184e-03
4.209233447909355164e-03
4.226968064904213299e-03
4.171282798051833933e-03
4.190479218959808176e-03
4.205624386668205088e-03
4.248813167214393963e-03
4.228438809514045368e-03
4.221674799919128244e-03
4.212392866611481060e-03
4.230742901563644062e-03
4.225777089595794331e-03
4.218052700161933552e-03
4.237929359078407288e-03
4.219720512628555645e-03
4.280332475900650024e-03
4.193906486034393137e-03
4.242523387074470347e-03
4.229595139622688467e-03
4.233258590102195566e-03
4.226552695035934795e-03
4.261082038283348083e-03
4.265431314706802368e-03
4.219945520162582397e-03
4.262918978929520000e-03
4.247020184993744070e-03
4.306385666131973614e-03
4.220282658934593201e-03
4.248423129320144306e-03
4.301851615309715271e-03
4.289085790514945810e-03
4.223037883639335979e-03
4.301297664642334158e-03
4.285133630037307913e-03
4.271904379129410137e-03
4.268920794129371470e-03
4.226297140121459961e-03
4.303742572665214886e-03
4.290943592786788593e-03
4.298544302582740610e-03
