# Supplementary material for: Semantic regularization of electromagnetic inverse problems
Source: Nat Commun. 2024 May 8;15:3869. doi: 10.1038/s41467-024-48115-5 (PMC11079068; doi:10.1038/s41467-024-48115-5)
Supplement: Supplementary file 6 — Supplementary Software 1 [file 41467_2024_48115_MOESM6_ESM.zip › demo/DataLoader.py]

import os
import numpy as np
from utils import *
import h5py

os.environ["KMP_DUPLICATE_LIB_OK"]="TRUE"

def LoadTrainData():
    dataset_path='./Data/TrainDataset.h5'
    f=h5py.File(dataset_path,'r')
    micro=f["dataset"]['Esct'][...]
    epsr=f["dataset"]['epsr'][...]
    epsr=(epsr-1.0)/(5.0-1.0)
    with open('./Data/TrainText.txt', 'r') as f:
        text = f.readlines()
    text = [t.strip() for t in text]
    f.close()

    return micro, epsr, text

def LoadValData():
    dataset_path='./Data/TestDataset.h5'
    f=h5py.File(dataset_path,'r')
    micro=f["dataset"]['Esct'][...]
    epsr=f["dataset"]['epsr'][...]
    epsr=(epsr-1.0)/(5.0-1.0)
    with open('./Data/TestText.txt', 'r') as f:
        text = f.readlines()
    text = [t.strip() for t in text]
    f.close()

    return micro, epsr, text


def ReadTestData():
    dataset_path='./Data/TestDataset.h5'
    f=h5py.File(dataset_path,'r')
    micro=f["dataset"]['Esct'][...]
    epsr=f["dataset"]['epsr'][...]
    epsr=(epsr-1.0)/(5.0-1.0)
    with open('./Data/TestText.txt', 'r') as f:
        text = f.readlines()
    text = [t.strip() for t in text]
    f.close()
    index = np.random.choice(micro.shape[0])
    micro = micro[index:index+1, ...]
    epsr = epsr[index:index+1, ...]
    text = text[index]

    return micro, epsr, text
