# Supplementary material for: Semantic regularization of electromagnetic inverse problems
Source: Nat Commun. 2024 May 8;15:3869. doi: 10.1038/s41467-024-48115-5 (PMC11079068; doi:10.1038/s41467-024-48115-5)
Supplement: Supplementary file 6 — Supplementary Software 1 [file 41467_2024_48115_MOESM6_ESM.zip › demo/plot.py]

import numpy as np
import matplotlib.pyplot as plt
from scipy import stats
from collections import defaultdict

indexes = [100]
semantics_index = 2

pred_epsr_text = []
for i in range(10):
    pred_epsr_text.append(np.load('./results/pred_epsr%d.npy'%i))

true_epsr = np.load('./results/true_epsr.npy')

for index in indexes:
    true_num = np.load('./results/true_index.npy')[index]
    epsr_new = pred_epsr_text[semantics_index][index, ...]
    epsrs = np.load('./results/pred_epsr_original.npy')[index]


    plt.clf()
    fig = plt.figure(dpi=300, figsize=(12, 4))

    ax3d = fig.add_subplot(1, 3, 1)
    ax3d.matshow(true_epsr[index, ..., 0], cmap='viridis', vmin=1, vmax=5)
    ax3d.axis('off')

    ax3d = fig.add_subplot(1, 3, 2)
    ax3d.matshow(epsrs[:, :, 0], cmap='viridis', vmin=1.0, vmax=5)
    ax3d.axis('off')

    ax3d = fig.add_subplot(1, 3, 3)
    ax3d.matshow(epsr_new[:, :, 0], cmap='viridis', vmin=1.0, vmax=5)
    ax3d.axis('off')

    plt.tight_layout()
    fig.savefig('./figs/%d.png' % index)
