# Supplementary material for: Semantic regularization of electromagnetic inverse problems
Source: Nat Commun. 2024 May 8;15:3869. doi: 10.1038/s41467-024-48115-5 (PMC11079068; doi:10.1038/s41467-024-48115-5)
Supplement: Supplementary file 6 — Supplementary Software 1 [file 41467_2024_48115_MOESM6_ESM.zip › demo/test.py]

import torch.utils.data
import numpy as np
from args import args
from model import *
from utils import *
from DataLoader import *


def Micro2Epsr():
    labels = ['zero', 'one', 'two', 'three', 'four', 'five', 'six', 'seven', 'eight', 'nine']

    micro, epsr, text = LoadValData()

    np.save('./results/true_micro.npy', micro)

    with open('./Data/TestText.txt', 'r') as f:
        text = f.readlines()
    true_text = [t.strip() for t in text]
    true_index = []
    for i in range(len(true_text)):
        for (index, l) in enumerate(labels):
            if true_text[i] == l:
                true_index.append(index)
                break
    true_index = np.array(true_index)
    true_index = true_index[:100]

    np.save('./results/true_index.npy', true_index)

    micro = torch.autograd.Variable(torch.Tensor(micro)).cuda()

    micro_encoder = MicroEncoder()
    micro_encoder_path = './{}/MicroEncoder/micro_encoder_val_best.pth'.format(args.logdir)
    micro_encoder_dict = torch.load(micro_encoder_path)
    micro_encoder.load_state_dict(micro_encoder_dict)
    micro_encoder.eval()
    micro_encoder.cuda()
    epsr_decoder = EpsrDecoder()
    epsr_decoder_path = './{}/EpsrDecoder/epsr_decoder_val_best.pth'.format(args.logdir)
    epsr_decoder_dict = torch.load(epsr_decoder_path)
    epsr_decoder.load_state_dict(epsr_decoder_dict)
    epsr_decoder.eval()
    epsr_decoder.cuda()
    text_encoder = TextEncoder()

    epsr = epsr * (5.0 - 1.0) + 1.0


    np.save('./results/true_epsr.npy', epsr)

    str_list = ['zero', 'one', 'two', 'three', 'four', 'five', 'six', 'seven', 'eight', 'nine']
    text_embeddings = text_encoder.forward(str_list).cuda()[:, 1, :]
    text_embeddings = text_embeddings.detach().cpu().numpy()

    with torch.no_grad():
        micro_embedding, semantic_embedding = micro_encoder.forward(micro)
        micro_semantic_embedding = micro_embedding + semantic_embedding
        pred_epsr_original = epsr_decoder.forward(micro_semantic_embedding)

        pred_epsr_original = pred_epsr_original.detach().cpu().numpy() * (5.0 - 1.0) + 1.0
        semantic_embedding = semantic_embedding.detach().cpu().numpy()

        print(pred_epsr_original.shape)
        print(semantic_embedding.shape)

        np.save('./results/pred_epsr_original.npy', pred_epsr_original)
        np.save('./results/pred_semantic_embedding.npy', semantic_embedding)

        delta_embedding = np.zeros((len(text), 768))
        for index in range(len(text)):

            embeddingmisfits = []
            for i in range(10):
                pred = semantic_embedding[index, ...]
                true = text_embeddings[i, ...]
                embeddingmisfit = np.linalg.norm(true - pred) / np.linalg.norm(true)
                embeddingmisfits.append(embeddingmisfit)
            embeddingmisfits = np.array(embeddingmisfits)
            pred_index = np.argmin(embeddingmisfits)
            delta_embedding[index, ...] = semantic_embedding[index, ...] - text_embeddings[pred_index, ...]
        delta_embedding = torch.autograd.Variable(torch.Tensor(delta_embedding)).cuda()

        str_list = ['zero', 'one', 'two', 'three', 'four', 'five', 'six', 'seven', 'eight', 'nine']
        for index, str1 in enumerate(str_list):
            text_embedding = text_encoder.forward(str1).cuda()[:, 1, :]

            micro_text_embedding = micro_embedding + text_embedding + delta_embedding

            pred_epsr_text = epsr_decoder.forward(micro_text_embedding)

            pred_epsr_text = pred_epsr_text.detach().cpu().numpy() * (5.0 - 1.0) + 1.0
            text_embedding = text_embedding.detach().cpu().numpy()

            print(pred_epsr_text.shape)
            print(text_embedding.shape)

            np.save('./results/pred_epsr%d.npy' % index, pred_epsr_text)
            np.save('./results/text_embedding%d.npy' % index, text_embedding)


Micro2Epsr()
