# Supplementary material for: Semantic regularization of electromagnetic inverse problems
Source: Nat Commun. 2024 May 8;15:3869. doi: 10.1038/s41467-024-48115-5 (PMC11079068; doi:10.1038/s41467-024-48115-5)
Supplement: Supplementary file 6 — Supplementary Software 1 [file 41467_2024_48115_MOESM6_ESM.zip › demo/train.py]

import os
import torch.optim as optim
import torch.utils.data
from model import *
import numpy as np
from args import args
import itertools
from torch.autograd import Variable
from utils import *
from DataLoader import *

os.environ["KMP_DUPLICATE_LIB_OK"]="TRUE"

def TrainEpsr(train_micro, train_epsr, train_text, val_micro, val_epsr, val_text):
    train_micro = torch.Tensor(train_micro).cuda()
    train_epsr = torch.Tensor(train_epsr).cuda()
    val_micro = torch.Tensor(val_micro).cuda()
    val_epsr = torch.Tensor(val_epsr).cuda()
    
    text_encoder = TextEncoder()
    train_text_embedding = text_encoder.forward(train_text)[:, 1, :]
    val_text_embedding = text_encoder.forward(val_text)[:, 1, :]
    
    micro_encoder = MicroEncoder()
    micro_encoder.cuda()
    
    epsr_decoder = EpsrDecoder()
    epsr_decoder.cuda()

    total_num = sum(p.numel() for p in itertools.chain(micro_encoder.parameters(),
                                                       epsr_decoder.parameters()))
    trainable_num = sum(p.numel() for p in itertools.chain(micro_encoder.parameters(),
                                                           epsr_decoder.parameters()) if p.requires_grad)
    print('Total Num: ' + str(total_num) + '/Trainable Num: ' + str(trainable_num))

    train_set = torch.utils.data.TensorDataset(train_epsr, train_micro, train_text_embedding)
    train_loader = torch.utils.data.DataLoader(dataset=train_set, batch_size=args.batch_size, shuffle=True)

    val_set = torch.utils.data.TensorDataset(val_epsr, val_micro, val_text_embedding)
    val_loader = torch.utils.data.DataLoader(dataset=val_set, batch_size=args.batch_size, shuffle=True)

    optimizer = optim.AdamW(itertools.chain(micro_encoder.parameters(), epsr_decoder.parameters()), lr=args.lr)

    scheduler = torch.optim.lr_scheduler.ReduceLROnPlateau(optimizer, 'min', patience=50, cooldown=10, min_lr=1e-6, factor=0.5)

    train_loss_plot = []
    val_loss_plot = []
    min_train_loss = np.inf
    min_val_loss = np.inf
    for epoch in range(args.num_epochs):
        # training
        micro_encoder.train()
        epsr_decoder.train()
        total_train_loss = 0
        for batch_idx, (epsr, micro, text_embedding) in enumerate(train_loader):
            epsr = Variable(epsr).cuda()
            micro = Variable(micro).cuda()
            text_embedding = Variable(text_embedding).cuda()
            
            optimizer.zero_grad()

            micro_embedding, semantic_embedding = micro_encoder.forward(micro)

            micro_semantic_embedding = micro_embedding + semantic_embedding

            micro_epsr = epsr_decoder.forward(micro_semantic_embedding)

            text_epsr = epsr_decoder.forward(text_embedding)

            loss1 = nn.functional.mse_loss(micro_semantic_embedding, text_embedding)
            loss2 = nn.functional.mse_loss(micro_epsr, epsr)
            loss3 = nn.functional.mse_loss(text_epsr, epsr)

            loss = loss1 + loss2 + loss3
            
            total_train_loss += loss2

            loss.backward()
            optimizer.step()

            print('Epoch: %d, Train [iter: %d / all %d], loss1: %f, loss2: %f, loss3: %f'
                    % (epoch, batch_idx+1, len(train_loader), loss1.cpu().data.numpy(), loss2.cpu().data.numpy(), loss3.cpu().data.numpy()))

        train_loss_plot.append(total_train_loss.item()/len(train_loader))

        if total_train_loss.item()/len(train_loader) < min_train_loss:
            torch.save(micro_encoder.state_dict(), '{0}/MicroEncoder/micro_encoder_train_best.pth'.format(args.logdir))
            torch.save(epsr_decoder.state_dict(), '{0}/EpsrDecoder/epsr_decoder_train_best.pth'.format(args.logdir))
            print('train best model is saved,', min_train_loss, '==>', total_train_loss.item()/len(train_loader))
            min_train_loss = total_train_loss.item()/len(train_loader)

        scheduler.step(total_train_loss.item()/len(train_loader))

        # validation
        micro_encoder.eval()
        epsr_decoder.eval()
        with torch.no_grad():
            total_val_loss = 0
            for batch_idx, (epsr, micro, text_embedding) in enumerate(val_loader):
                epsr = Variable(epsr).cuda()
                micro = Variable(micro).cuda()
                text_embedding = Variable(text_embedding).cuda()

                micro_embedding, semantic_embedding = micro_encoder.forward(micro)

                micro_semantic_embedding = micro_embedding + semantic_embedding

                micro_epsr = epsr_decoder.forward(micro_semantic_embedding)

                text_epsr = epsr_decoder.forward(text_embedding)

                loss1 = nn.functional.mse_loss(micro_semantic_embedding, text_embedding)
                loss2 = nn.functional.mse_loss(micro_epsr, epsr)
                loss3 = nn.functional.mse_loss(text_epsr, epsr)

                loss = loss1 + loss2 + loss3
                
                total_val_loss += loss2

                print('Epoch: %d, Val [iter: %d / all %d], loss1: %f, loss2: %f, loss3: %f'
                        % (epoch, batch_idx+1, len(val_loader), loss1.cpu().data.numpy(), loss2.cpu().data.numpy(), loss3.cpu().data.numpy()))
        
            val_loss_plot.append(total_val_loss.item()/len(val_loader))

            if total_val_loss.item()/len(val_loader) < min_val_loss:
                torch.save(micro_encoder.state_dict(), '{0}/MicroEncoder/micro_encoder_val_best.pth'.format(args.logdir))
                torch.save(epsr_decoder.state_dict(), '{0}/EpsrDecoder/epsr_decoder_val_best.pth'.format(args.logdir))
                print('val best model is saved,', min_val_loss, '==>', total_val_loss.item()/len(val_loader))
                min_val_loss = total_val_loss.item()/len(val_loader)
            
    np.savetxt('{0}/Summary/epsr_train_loss.txt'.format(args.logdir), np.array(train_loss_plot))
    np.savetxt('{0}/Summary/epsr_val_loss.txt'.format(args.logdir), np.array(val_loss_plot))

    plot_loss('{0}/Summary/epsr_loss.png'.format(args.logdir), train_loss_plot, val_loss_plot)

    torch.save(micro_encoder.state_dict(), '{0}/MicroEncoder/micro_encoder_final.pth'.format(args.logdir))
    torch.save(epsr_decoder.state_dict(), '{0}/EpsrDecoder/epsr_decoder_final.pth'.format(args.logdir))


train_micro, train_epsr, train_text = LoadTrainData()
val_micro, val_epsr, val_text = LoadValData()

TrainEpsr(train_micro, train_epsr, train_text, val_micro, val_epsr, val_text)
