# Supplementary material for: Semantic regularization of electromagnetic inverse problems
Source: Nat Commun. 2024 May 8;15:3869. doi: 10.1038/s41467-024-48115-5 (PMC11079068; doi:10.1038/s41467-024-48115-5)
Supplement: Supplementary file 6 — Supplementary Software 1 [file 41467_2024_48115_MOESM6_ESM.zip › demo/utils.py]

import os
import matplotlib.pyplot as plt
import imageio


os.environ["KMP_DUPLICATE_LIB_OK"]="TRUE"

def plot_loss(path, loss, val_loss):
    plt.clf()
    plt.rcParams['savefig.dpi'] = 300
    plt.rcParams['figure.dpi'] = 300
    fig = plt.figure()
    ax1 = fig.add_subplot(111)
    # ax1.ylim(-0.05, 1.05, 0.1)
    ax1.set_xlabel('Epoch', fontdict={'family': 'Times New Roman', 'size': 18})
    ax1.set_ylabel('Loss', fontdict={'family': 'Times New Roman', 'size': 18})
    font1 = {'family': 'Times New Roman', 'weight': 'normal', 'size': 13}
    ax1.semilogy(loss, color='b', label='train', linewidth=2)
    ax1.semilogy(val_loss, color='r', label='val', linewidth=2)
    ax1.legend(loc=0, prop=font1)
    ax1.tick_params(labelsize=12)
    plt.tight_layout()
    plt.savefig(path)
