# Supplementary material for: Semantic regularization of electromagnetic inverse problems
Source: Nat Commun. 2024 May 8;15:3869. doi: 10.1038/s41467-024-48115-5 (PMC11079068; doi:10.1038/s41467-024-48115-5)
Supplement: Supplementary file 6 — Supplementary Software 1 [file 41467_2024_48115_MOESM6_ESM.zip › EM-inverse-scattering/args.py]

import argparse

parser = argparse.ArgumentParser()

group = parser.add_argument_group('dataset parameters')
group.add_argument('--micro_dim', default=800, type=int,  help="dim of micro")
group.add_argument('--ske_dim', default=3, type=int)
group.add_argument('--ske_num', default=19, type=int, help="number of points in the skeleton")


group = parser.add_argument_group('optimizer parameters')
group.add_argument('--num_epochs', default=1000, type=int)
group.add_argument('--finetune_epochs', default=100, type=int)
group.add_argument('--batch_size', default=500, type=int)
group.add_argument('--lr', default=1e-3, type=float, help="learning rate")
group.add_argument('--finetune_lr', default=1e-5, type=float, help="learning rate")


group = parser.add_argument_group('system parameters')
group.add_argument('--logdir', default='./checkpoint')
group.add_argument('--save_fig', default=True, type=bool)
group.add_argument('--plot_iter', default=10, type=int)
group.add_argument('--save_iter', default=50, type=int)

args = parser.parse_known_args()[0]
