# Supplementary material for: Semantic regularization of electromagnetic inverse problems
Source: Nat Commun. 2024 May 8;15:3869. doi: 10.1038/s41467-024-48115-5 (PMC11079068; doi:10.1038/s41467-024-48115-5)
Supplement: Supplementary file 6 — Supplementary Software 1 [file 41467_2024_48115_MOESM6_ESM.zip › EM-inverse-scattering/DataLoader.py]

import os
import numpy as np
import h5py

os.environ["KMP_DUPLICATE_LIB_OK"] = "TRUE"

def LoadTrainData_d():
    micro = np.load('./Data/train_micro.npy')
    epsr = np.load('./Data/train_epsr.npy')
    
    with open('./Data/train_text.txt', 'r') as f:
        text = f.readlines()
    text = [t.strip() for t in text]
    
    text_embedding = np.load('./Data/train_text_embedding.npy')

    with open('./Data/all_text.txt', 'r') as f:
        new_text = f.readlines()
    all_new_text = [t.strip() for t in new_text]

    all_new_text_embedding = np.load('./Data/all_text_embedding.npy')

    new_text_embedding = np.zeros((len(text), 768))
    for i in range(len(text)):
        temp = text[i]
        while temp == text[i]:
            temp = np.random.choice(all_new_text)
        new_text = temp
        new_text_index = all_new_text.index(new_text)
        new_text_embedding[i, ...] = all_new_text_embedding[new_text_index, ...]

    f.close()

    return micro, epsr, text_embedding, new_text_embedding


def LoadValData_d():
    micro = np.load('./Data/test_micro.npy')
    epsr = np.load('./Data/test_epsr.npy')
    
    with open('./Data/test_text.txt', 'r') as f:
        text = f.readlines()
    text = [t.strip() for t in text]
    
    text_embedding = np.load('./Data/test_text_embedding.npy')

    with open('./Data/all_text.txt', 'r') as f:
        new_text = f.readlines()
    all_new_text = [t.strip() for t in new_text]

    all_new_text_embedding = np.load('./Data/all_text_embedding.npy')

    new_text_embedding = np.zeros((len(text), 768))
    for i in range(len(text)):
        temp = text[i]
        while temp == text[i]:
            temp = np.random.choice(all_new_text)
        new_text = temp
        new_text_index = all_new_text.index(new_text)
        new_text_embedding[i, ...] = all_new_text_embedding[new_text_index, ...]

    f.close()

    return micro, epsr, text_embedding, new_text_embedding


def LoadTrainData_g():
    dataset_path = './Data/TrainDataset.h5'
    f = h5py.File(dataset_path, 'r')
    micro = f["dataset"]['Esct'][...]
    epsr = f["dataset"]['epsr'][...]
    epsr = (epsr - 1.0) / (5.0 - 1.0)

    with open('./Data/TrainText.txt', 'r') as f:
        text = f.readlines()
    text = [t.strip() for t in text]
    text_embedding = np.load('./Data/train_text_embedding.npy')

    with open('./Data/cover.txt', 'r') as f:
        cover = f.readlines()
    all_cover = [t.strip() for t in cover]
    cover_embedding = np.load('./Data/train_cover_embedding.npy')

    f.close()

    return micro, epsr, text_embedding, cover_embedding


def LoadValData_g():
    dataset_path = './Data/TestDataset.h5'
    f = h5py.File(dataset_path, 'r')
    micro = f["dataset"]['Esct'][...]
    epsr = f["dataset"]['epsr'][...]
    epsr = (epsr - 1.0) / (5.0 - 1.0)
    mnist_epsr = f['dataset']['mnist_epsr'][...]
    mnist_epsr = (mnist_epsr - 1.0) / (5.0 - 1.0)
    shape_epsr = f['dataset']['shape_epsr'][...]
    shape_epsr = (shape_epsr - 1.0) / (5.0 - 1.0)

    with open('./Data/TestText.txt', 'r') as f:
        text = f.readlines()
    text = [t.strip() for t in text]
    text_embedding = np.load('./Data/test_text_embedding.npy')


    with open('./Data/cover.txt', 'r') as f:
        cover = f.readlines()
    all_cover = [t.strip() for t in cover]
    cover_embedding = np.load('./Data/test_cover_embedding.npy')

    f.close()

    return micro, epsr, text_embedding, cover_embedding


def LoadTrainData_a():

    dataset_path = './Data/TrainDataset.h5'
    f = h5py.File(dataset_path, 'r')
    micro = f["dataset"]['Esct'][...]
    with open('./Data/TrainText.txt', 'r') as f:
        text = f.readlines()
    text = [t.strip() for t in text]

    with open('./Data/alter.txt', 'r') as f:
        alter = f.readlines()
    all_alter = [t.strip() for t in alter]

    alter_embedding = np.load('./Data/train_alter_embedding.npy')

    with open('./Data/text.txt', 'r') as f:
        new_text = f.readlines()
    all_new_text = [t.strip() for t in new_text]

    new_text_embedding = np.load('./Data/train_new_text_embedding.npy')

    f.close()

    return micro, new_text_embedding, alter_embedding


def LoadValData_a():
    dataset_path = './Data/TestDataset.h5'
    f = h5py.File(dataset_path, 'r')
    micro = f["dataset"]['Esct'][...]
    with open('./Data/TestText.txt', 'r') as f:
        text = f.readlines()
    text = [t.strip() for t in text]

    with open('./Data/alter.txt', 'r') as f:
        alter = f.readlines()
    all_alter = [t.strip() for t in alter]
    alter_embedding = np.load('./Data/test_alter_embedding.npy')

    with open('./Data/text.txt', 'r') as f:
        new_text = f.readlines()
    all_new_text = [t.strip() for t in new_text]
    new_text_embedding = np.load('./Data/test_new_text_embedding.npy')

    f.close()

    return micro, new_text_embedding, alter_embedding
