# Supplementary material for: Semantic regularization of electromagnetic inverse problems
Source: Nat Commun. 2024 May 8;15:3869. doi: 10.1038/s41467-024-48115-5 (PMC11079068; doi:10.1038/s41467-024-48115-5)
Supplement: Supplementary file 6 — Supplementary Software 1 [file 41467_2024_48115_MOESM6_ESM.zip › EM-inverse-scattering/models/discriminator.py]

import torch.nn as nn
import torch

class EpsrDiscriminator(nn.Module):
    def __init__(self, semantic_dim=768):
        super(EpsrDiscriminator, self).__init__()

        self.fc1 = nn.Linear(semantic_dim, 1024)

        self.conv0 = nn.Sequential(
            nn.Conv2d(in_channels=1, out_channels=8, kernel_size=3, stride=1, padding=1),
            nn.ReLU(),
            nn.Conv2d(in_channels=8, out_channels=4, kernel_size=3, stride=1, padding=1),
            nn.ReLU(),
            nn.Conv2d(in_channels=4, out_channels=4, kernel_size=3, stride=1, padding=1)
        )

        self.conv1 = nn.Sequential(nn.Conv2d(in_channels=9, out_channels=16, kernel_size=3, stride=1, padding=1),
                                   nn.ReLU(inplace=True),
                                   nn.MaxPool2d(kernel_size=2, stride=2))

        self.conv2 = nn.Sequential(nn.Conv2d(in_channels=16, out_channels=32, kernel_size=3, stride=1, padding=1),
                                   nn.ReLU(inplace=True),
                                   nn.MaxPool2d(kernel_size=2, stride=2))

        self.conv3 = nn.Sequential(nn.Conv2d(in_channels=32, out_channels=64, kernel_size=3, stride=1, padding=1),
                                   nn.ReLU(inplace=True),
                                   nn.MaxPool2d(kernel_size=2, stride=2))

        self.conv4 = nn.Sequential(nn.Conv2d(in_channels=64, out_channels=128, kernel_size=3, stride=1, padding=1),
                                   nn.ReLU(inplace=True),
                                   nn.MaxPool2d(kernel_size=2, stride=2))

        self.conv5 = nn.Sequential(nn.Conv2d(in_channels=128, out_channels=256, kernel_size=3, stride=1, padding=1),
                                   nn.ReLU(inplace=True),
                                   nn.MaxPool2d(kernel_size=2, stride=2))

        self.fc2 = nn.Sequential(nn.Linear(256, 128),
                                 nn.ReLU(inplace=True),
                                 nn.Linear(128, 64),
                                 nn.ReLU(inplace=True),
                                 nn.Linear(64, 32),
                                 nn.ReLU(inplace=True),
                                 nn.Linear(32, 16),
                                 nn.ReLU(inplace=True),
                                 nn.Linear(16, 1),
                                 nn.Sigmoid())

    def forward(self, semantic_embedding, epsr):

        epsr = torch.unsqueeze(epsr, dim=-1)
        epsr = torch.permute(epsr, (0, 3, 1, 2))
        epsr = self.conv0(epsr)

        semantic_embedding = self.fc1(semantic_embedding)
        semantic_embedding = nn.ReLU()(semantic_embedding)
        semantic_embedding = torch.reshape(semantic_embedding, (-1, 1, 32, 32))

        embedding = torch.concat([epsr, semantic_embedding], dim=1)

        embedding = self.conv1(embedding)
        embedding = self.conv2(embedding)
        embedding = self.conv3(embedding)
        embedding = self.conv4(embedding)
        embedding = self.conv5(embedding)

        embedding = torch.reshape(embedding, (-1, 256))

        output = self.fc3(embedding)

        return output
