# Supplementary material for: Semantic regularization of electromagnetic inverse problems
Source: Nat Commun. 2024 May 8;15:3869. doi: 10.1038/s41467-024-48115-5 (PMC11079068; doi:10.1038/s41467-024-48115-5)
Supplement: Supplementary file 6 — Supplementary Software 1 [file 41467_2024_48115_MOESM6_ESM.zip › EM-inverse-scattering/models/generator.py]

import torch.nn as nn
import torch
import numpy as np


class MicroEncoder(nn.Module):

    def __init__(self, micro_dim=8*8, hidden_size=512, output_dim=768):
        super(MicroEncoder, self).__init__()
        self.fc1 = nn.Linear(micro_dim, 128)
        self.fc2 = nn.Linear(128, 256)
        self.fc3 = nn.Linear(256, hidden_size)

        self.fc4 = nn.Sequential(nn.Linear(hidden_size, 128),
                                nn.ReLU(inplace=True),
                                nn.Linear(128, 128),
                                nn.ReLU(inplace=True),
                                nn.Linear(128, 128),
                                nn.ReLU(inplace=True),
                                nn.Linear(128, 128),
                                nn.ReLU(inplace=True),
                                nn.Linear(128, output_dim))

        self.fc5 = nn.Sequential(nn.Linear(hidden_size, 128),
                                nn.ReLU(inplace=True),
                                nn.Linear(128, 128),
                                nn.ReLU(inplace=True),
                                nn.Linear(128, 128),
                                nn.ReLU(inplace=True),
                                nn.Linear(128, 128),
                                nn.ReLU(inplace=True),
                                nn.Linear(128, output_dim))

    def forward(self, input_micro):
        embedding = self.fc1(input_micro.view(input_micro.size(0), -1))
        embedding = nn.ReLU()(embedding)
        embedding = self.fc2(embedding)
        embedding = nn.ReLU()(embedding)
        embedding = self.fc3(embedding)
        embedding = nn.ReLU()(embedding)

        micro_embedding = self.fc4(embedding)
        semantic_embedding = self.fc5(embedding)

        return micro_embedding, semantic_embedding

class EpsrDecoder(nn.Module):
    def __init__(self, input_dim=768, epsr_size=32*32):
        super(EpsrDecoder, self).__init__()

        self.fc1_1 = nn.Sequential(nn.Linear(input_dim, epsr_size),
                                nn.ReLU(inplace=True),
                                nn.Linear(epsr_size, epsr_size),
                                nn.ReLU(inplace=True),
                                nn.Linear(epsr_size, epsr_size),
                                nn.ReLU(inplace=True),
                                nn.Linear(epsr_size, epsr_size))
        self.fc1_2 = nn.Sequential(nn.Linear(input_dim, epsr_size),
                                nn.ReLU(inplace=True),
                                nn.Linear(epsr_size, epsr_size),
                                nn.ReLU(inplace=True),
                                nn.Linear(epsr_size, epsr_size),
                                nn.ReLU(inplace=True),
                                nn.Linear(epsr_size, epsr_size))
        self.fc1_3 = nn.Sequential(nn.Linear(input_dim, epsr_size),
                                nn.ReLU(inplace=True),
                                nn.Linear(epsr_size, epsr_size),
                                nn.ReLU(inplace=True),
                                nn.Linear(epsr_size, epsr_size),
                                nn.ReLU(inplace=True),
                                nn.Linear(epsr_size, epsr_size))

        self.conv = nn.Sequential(
            nn.ConvTranspose2d(in_channels=3, out_channels=4, kernel_size=4, stride=2, padding=1),
            nn.ReLU(),
            nn.Conv2d(in_channels=4, out_channels=8, kernel_size=4, stride=2, padding=1),
            nn.ReLU(),
            nn.Conv2d(in_channels=8, out_channels=16, kernel_size=4, stride=2, padding=1),
            nn.ReLU(),
            nn.Conv2d(in_channels=16, out_channels=32, kernel_size=4, stride=2, padding=1),
            nn.ReLU(),
            nn.Conv2d(in_channels=32, out_channels=64, kernel_size=4, stride=2, padding=1)
        )

        self.deconv = nn.Sequential(
            nn.ConvTranspose2d(in_channels=64, out_channels=32, kernel_size=4, stride=2, padding=1),
            nn.ReLU(),
            nn.ConvTranspose2d(in_channels=64, out_channels=16, kernel_size=4, stride=2, padding=1),
            nn.ReLU(),
            nn.ConvTranspose2d(in_channels=32, out_channels=8, kernel_size=4, stride=2, padding=1),
            nn.ReLU(),
            nn.ConvTranspose2d(in_channels=16, out_channels=4, kernel_size=4, stride=2, padding=1),
            nn.ReLU(),
            nn.Conv2d(in_channels=8, out_channels=1, kernel_size=1, stride=1)
        )

    def forward(self, micro_embedding, msemantic_embedding, cover_embedding):

        micro_embedding = self.fc1_1(micro_embedding)
        micro_embedding = nn.ReLU()(micro_embedding)
        micro_embedding = torch.reshape(micro_embedding, (-1, 1, 32, 32))

        macro_embedding = self.fc1_1(msemantic_embedding)
        macro_embedding = nn.ReLU()(macro_embedding)
        macro_embedding = torch.reshape(macro_embedding, (-1, 1, 32, 32))

        cover_embedding = self.fc1_3(cover_embedding)
        cover_embedding = nn.ReLU()(cover_embedding)
        cover_embedding = torch.reshape(cover_embedding, (-1, 1, 32, 32))

        embedding = torch.cat([micro_embedding, macro_embedding, cover_embedding], dim=1)
        out = self.conv(embedding)
        out = self.deconv(out)
        epsr = out.squeeze(dim=1)

        return epsr
