# Supplementary material for: Semantic regularization of electromagnetic inverse problems
Source: Nat Commun. 2024 May 8;15:3869. doi: 10.1038/s41467-024-48115-5 (PMC11079068; doi:10.1038/s41467-024-48115-5)
Supplement: Supplementary file 6 — Supplementary Software 1 [file 41467_2024_48115_MOESM6_ESM.zip › EM-inverse-scattering/test/test.py]

from args import args
from utils import *
from DataLoader import *
from models.bert import *
from models.generator import *
from models.convertor import *

os.environ["KMP_DUPLICATE_LIB_OK"] = "TRUE"

micro = np.load('./Data/test_micro.npy')
index = np.random.choice(micro.shape[0])
micro = micro[index:index + 1, ...]

cover_embedding = np.zeros((1, 20, 768))
alter_embedding = np.zeros((1, 20, 768))

alter = 'alter: high five'   # Partially changed reconstructions
cover = 'cover: shape'    # Partially concealed reconstructions
text_encoder = TextEncoder()

if alter != None:
    alter_embedding[...] = text_encoder.forward(alter)[:, :, :]
else:
    alter_embedding = None

if cover != None:
    cover_embedding[...] = text_encoder.forward(alter)[:, :, :]
else:
    cover_embedding = None

def test(micro, cover_embedding, alter_embedding):
    with torch.no_grad():
        micro = torch.autograd.Variable(torch.Tensor(micro)).cuda()
        cover_embedding = torch.autograd.Variable(torch.Tensor(cover_embedding)).cuda()
        if alter != None:
            alter_embedding = torch.autograd.Variable(torch.Tensor(alter_embedding)).cuda()

        micro_encoder = MicroEncoder()
        micro_encoder_path = './{}/MicroEncoder/micro_encoder_val_best.pth'.format(args.logdir)
        micro_encoder_dict = torch.load(micro_encoder_path)
        micro_encoder.load_state_dict(micro_encoder_dict)
        micro_encoder.eval()
        micro_encoder.cuda()

        embedding_transfer = EmbeddingTransfer()
        embedding_transfer_path = './{}/EmbeddingTransfer/embedding_transfer_val_best.pth'.format(args.logdir)
        embedding_transfer_dict = torch.load(embedding_transfer_path)
        embedding_transfer.load_state_dict(embedding_transfer_dict)
        embedding_transfer.eval()
        embedding_transfer.cuda()

        epsr_decoder = EpsrDecoder()
        epsr_decoder_path = './{}/EpsrDecoder/epsr_decoder_new_val_best.pth'.format(args.logdir)
        epsr_decoder_dict = torch.load(epsr_decoder_path)
        epsr_decoder.load_state_dict(epsr_decoder_dict)
        epsr_decoder.eval()
        epsr_decoder.cuda()

        micro_embedding, semantic_embedding = micro_encoder.forward(micro)

        pred_epsr = epsr_decoder.forward(micro_embedding, semantic_embedding, cover_embedding)
        pred_epsr = pred_epsr.detach().cpu().numpy()[0]
        pred_epsr = pred_epsr * (5.0 - 1.0) + 1.0

        if alter != None:
            new_semantic_embedding = embedding_transfer.forward(semantic_embedding, alter_embedding)

            alter_pred_epsr = epsr_decoder.forward(micro_embedding, new_semantic_embedding, cover_embedding)
            alter_pred_epsr = alter_pred_epsr.detach().cpu().numpy()[0]

            alter_pred_epsr = alter_pred_epsr * (5.0 - 1.0) + 1.0

    return pred_epsr
