# Supplementary material for: Semantic regularization of electromagnetic inverse problems
Source: Nat Commun. 2024 May 8;15:3869. doi: 10.1038/s41467-024-48115-5 (PMC11079068; doi:10.1038/s41467-024-48115-5)
Supplement: Supplementary file 6 — Supplementary Software 1 [file 41467_2024_48115_MOESM6_ESM.zip › EM-inverse-scattering/train.py]

import os
import torch.optim as optim
import torch.utils.data
from models.bert import *
from models.generator import *
from models.discriminator import *
from models.convertor import *
import numpy as np
from args import args
import itertools
from torch.autograd import Variable
from utils import *
from DataLoader import *

os.environ["KMP_DUPLICATE_LIB_OK"] = "TRUE"

def TrainDiscriminator():
    epsr_discriminator = EpsrDiscriminator()
    epsr_discriminator.cuda()

    optimizer = optim.AdamW(itertools.chain(epsr_discriminator.parameters()), lr=args.lr)
    scheduler = torch.optim.lr_scheduler.ReduceLROnPlateau(optimizer, 'min', patience=50, cooldown=10, min_lr=1e-6, factor=0.5)

    train_loss_plot = []
    val_loss_plot = []
    min_train_loss = np.inf
    min_val_loss = np.inf

    for epoch in range(args.num_epochs):
        # training
        _, train_epsr, train_text_embedding, train_new_text_embedding = LoadTrainData_d()
        _, val_epsr, val_text_embedding, val_new_text_embedding = LoadValData_d()

        train_epsr = torch.Tensor(train_epsr).cuda()
        train_text_embedding = torch.Tensor(train_text_embedding).cuda()
        train_new_text_embedding = torch.Tensor(train_new_text_embedding).cuda()
        val_epsr = torch.Tensor(val_epsr).cuda()
        val_text_embedding = torch.Tensor(val_text_embedding).cuda()
        val_new_text_embedding = torch.Tensor(val_new_text_embedding).cuda()

        train_set = torch.utils.data.TensorDataset(train_epsr, train_text_embedding, train_new_text_embedding)
        train_loader = torch.utils.data.DataLoader(dataset=train_set, batch_size=args.batch_size, shuffle=True)

        val_set = torch.utils.data.TensorDataset(val_epsr, val_text_embedding, val_new_text_embedding)
        val_loader = torch.utils.data.DataLoader(dataset=val_set, batch_size=args.batch_size, shuffle=True)

        epsr_discriminator.train()
        total_train_loss = 0

        for batch_idx, (epsr, text_embedding, new_text_embedding) in enumerate(train_loader):
            epsr = Variable(epsr).cuda()
            text_embedding = Variable(text_embedding).cuda()
            new_text_embedding = Variable(new_text_embedding).cuda()
            real_label = Variable(torch.ones(epsr.shape[0], 1)).cuda()
            fake_label = Variable(torch.zeros(epsr.shape[0], 1)).cuda()
            
            optimizer.zero_grad()

            pred_label1 = epsr_discriminator.forward(text_embedding, epsr)
            pred_label2 = epsr_discriminator.forward(new_text_embedding, epsr)

            loss1 = nn.functional.binary_cross_entropy(pred_label1, real_label)
            loss2 = nn.functional.binary_cross_entropy(pred_label2, fake_label)
            loss = loss1 + loss2
            total_train_loss += loss

            prediction = (pred_label1 > 0.5).float()
            correct1 = (prediction == real_label).float().mean()
            prediction = (pred_label2 > 0.5).float()
            correct2 = (prediction == fake_label).float().mean()
            correct = (correct1 + correct2) / 2.0

            loss.backward()
            optimizer.step()

            print('Epoch: %d, Train [iter: %d / all %d], loss1: %f, loss2: %f, acc: %f'
                    % (epoch, batch_idx+1, len(train_loader), loss1.cpu().data.numpy(), loss2.cpu().data.numpy(), correct.cpu().data.numpy()))

        train_loss_plot.append(total_train_loss.item()/len(train_loader))

        if total_train_loss.item()/len(train_loader) < min_train_loss:
            torch.save(epsr_discriminator.state_dict(), '{0}/EpsrDiscriminator/epsr_discriminator_train_best.pth'.format(args.logdir))
            print('train best model is saved,', min_train_loss, '==>', total_train_loss.item()/len(train_loader))
            min_train_loss = total_train_loss.item()/len(train_loader)

        scheduler.step(total_train_loss.item()/len(train_loader))

        # validation
        epsr_discriminator.eval()
        with torch.no_grad():
            total_val_loss = 0
            for batch_idx, (epsr, text_embedding, new_text_embedding) in enumerate(val_loader):
                epsr = Variable(epsr).cuda()
                text_embedding = Variable(text_embedding).cuda()
                new_text_embedding = Variable(new_text_embedding).cuda()
                real_label = Variable(torch.ones(epsr.shape[0], 1)).cuda()
                fake_label = Variable(torch.zeros(epsr.shape[0], 1)).cuda()

                pred_label1 = epsr_discriminator.forward(text_embedding, epsr)
                pred_label2 = epsr_discriminator.forward(new_text_embedding, epsr)

                loss1 = nn.functional.binary_cross_entropy(pred_label1, real_label)
                loss2 = nn.functional.binary_cross_entropy(pred_label2, fake_label)
                loss = loss1 + loss2
                total_val_loss += loss

                prediction = (pred_label1 > 0.5).float()
                correct1 = (prediction == real_label).float().mean()
                prediction = (pred_label2 > 0.5).float()
                correct2 = (prediction == fake_label).float().mean()
                correct = (correct1 + correct2) / 2.0

                print('Epoch: %d, Val [iter: %d / all %d], loss1: %f, loss2: %f, acc: %f'
                        % (epoch, batch_idx+1, len(val_loader), loss1.cpu().data.numpy(), loss2.cpu().data.numpy() , correct.cpu().data.numpy()))
        
            val_loss_plot.append(total_val_loss.item()/len(val_loader))

            if total_val_loss.item()/len(val_loader) < min_val_loss:
                torch.save(epsr_discriminator.state_dict(), '{0}/EpsrDiscriminator/epsr_discriminator_val_best.pth'.format(args.logdir))
                print('val best model is saved,', min_val_loss, '==>', total_val_loss.item()/len(val_loader))
                min_val_loss = total_val_loss.item()/len(val_loader)
            
    np.savetxt('{0}/Summary/discriminator_train_loss.txt'.format(args.logdir), np.array(train_loss_plot))
    np.savetxt('{0}/Summary/discriminator_val_loss.txt'.format(args.logdir), np.array(val_loss_plot))
    plot_loss('{0}/Summary/discriminator_loss.png'.format(args.logdir), train_loss_plot, val_loss_plot)

    torch.save(epsr_discriminator.state_dict(), '{0}/EpsrDiscriminator/epsr_discriminator_final.pth'.format(args.logdir))


def TrainGenerator():

    micro_encoder = MicroEncoder()
    micro_encoder.cuda()
    
    epsr_decoder = EpsrDecoder()
    epsr_decoder.cuda()

    optimizer = optim.AdamW(itertools.chain(micro_encoder.parameters(), epsr_decoder.parameters()), lr=args.lr)
    scheduler = torch.optim.lr_scheduler.ReduceLROnPlateau(optimizer, 'min', patience=50, cooldown=10, min_lr=1e-6, factor=0.5)

    train_loss_plot = []
    val_loss_plot = []
    min_train_loss = np.inf
    min_val_loss = np.inf

    for epoch in range(args.num_epochs):
        # training
        train_micro, train_epsr, train_text_embedding, train_cover_embedding = LoadTrainData_g()
        val_micro, val_epsr, val_text_embedding, val_cover_embedding = LoadValData_g()
        
        train_micro = torch.Tensor(train_micro).cuda()
        train_epsr = torch.Tensor(train_epsr).cuda()
        train_text_embedding = torch.Tensor(train_text_embedding).cuda()
        train_cover_embedding = torch.Tensor(train_cover_embedding).cuda()

        val_micro = torch.Tensor(val_micro).cuda()
        val_epsr = torch.Tensor(val_epsr).cuda()
        val_text_embedding = torch.Tensor(val_text_embedding).cuda()
        val_cover_embedding = torch.Tensor(val_cover_embedding).cuda()

        train_set = torch.utils.data.TensorDataset(train_epsr, train_micro, train_text_embedding, train_cover_embedding)
        train_loader = torch.utils.data.DataLoader(dataset=train_set, batch_size=args.batch_size, shuffle=True)

        val_set = torch.utils.data.TensorDataset(val_epsr, val_micro, val_text_embedding, val_cover_embedding)
        val_loader = torch.utils.data.DataLoader(dataset=val_set,           batch_size=args.batch_size, shuffle=True)

        micro_encoder.train()
        epsr_decoder.train()
        total_train_loss = 0
        for batch_idx, (epsr, micro, text_embedding, prior_embedding, cover_embedding) in enumerate(train_loader):
            epsr = Variable(epsr).cuda()
            micro = Variable(micro).cuda()
            text_embedding = Variable(text_embedding).cuda()
            prior_embedding = Variable(prior_embedding).cuda()
            cover_embedding = Variable(cover_embedding).cuda()
            
            optimizer.zero_grad()

            micro_embedding, semantic_embedding = micro_encoder.forward(micro, prior_embedding)
            micro_epsr = epsr_decoder.forward(micro_embedding, semantic_embedding, cover_embedding)
            zero_embedding = Variable(torch.zeros_like(micro_embedding)).cuda()
            text_epsr = epsr_decoder.forward(zero_embedding, text_embedding, cover_embedding)

            loss1 = nn.functional.mse_loss(semantic_embedding, text_embedding)
            loss2 = nn.functional.mse_loss(micro_epsr, epsr)
            loss3 = nn.functional.mse_loss(text_epsr, epsr)
            zero_micro_embedding = Variable(torch.zeros_like(micro_embedding)).cuda()
            loss4 = nn.functional.mse_loss(micro_embedding, zero_micro_embedding)
            loss = loss1 + loss2 + loss3 + 1e-5 * loss4
            total_train_loss += loss2

            loss.backward()
            optimizer.step()

            print('Epoch: %d, Train [iter: %d / all %d], loss1: %f, loss2: %f, loss3: %f, loss4: %f'
                    % (epoch, batch_idx+1, len(train_loader), loss1.cpu().data.numpy(), loss2.cpu().data.numpy(), loss3.cpu().data.numpy(), loss4.cpu().data.numpy()))

        train_loss_plot.append(total_train_loss.item()/len(train_loader))

        if total_train_loss.item()/len(train_loader) < min_train_loss:
            torch.save(micro_encoder.state_dict(), '{0}/MicroEncoder/micro_encoder_train_best.pth'.format(args.logdir))
            torch.save(epsr_decoder.state_dict(), '{0}/EpsrDecoder/epsr_decoder_train_best.pth'.format(args.logdir))
            print('train best model is saved,', min_train_loss, '==>', total_train_loss.item()/len(train_loader))
            min_train_loss = total_train_loss.item()/len(train_loader)

        scheduler.step(total_train_loss.item()/len(train_loader))

        # validation
        micro_encoder.eval()
        epsr_decoder.eval()
        with torch.no_grad():
            total_val_loss = 0
            for batch_idx, (epsr, micro, text_embedding, prior_embedding, cover_embedding) in enumerate(val_loader):
                epsr = Variable(epsr).cuda()
                micro = Variable(micro).cuda()
                text_embedding = Variable(text_embedding).cuda()
                prior_embedding = Variable(prior_embedding).cuda()
                cover_embedding = Variable(cover_embedding).cuda()

                micro_embedding, semantic_embedding = micro_encoder.forward(micro, prior_embedding)
                micro_epsr = epsr_decoder.forward(micro_embedding, semantic_embedding, cover_embedding)
                zero_embedding = Variable(torch.zeros_like(micro_embedding)).cuda()
                text_epsr = epsr_decoder.forward(zero_embedding, text_embedding, cover_embedding)

                loss1 = nn.functional.mse_loss(semantic_embedding, text_embedding)
                loss2 = nn.functional.mse_loss(micro_epsr, epsr)
                loss3 = nn.functional.mse_loss(text_epsr, epsr)
                zero_micro_embedding = Variable(torch.zeros_like(micro_embedding)).cuda()
                loss4 = nn.functional.mse_loss(micro_embedding, zero_micro_embedding)
                loss = loss1 + loss2 + loss3 + 1e-5 * loss4

                total_val_loss += loss2

                print('Epoch: %d, Val [iter: %d / all %d], loss1: %f, loss2: %f, loss3: %f, loss4: %f'
                        % (epoch, batch_idx+1, len(val_loader), loss1.cpu().data.numpy(), loss2.cpu().data.numpy(), loss3.cpu().data.numpy(), loss4.cpu().data.numpy()))
        
            val_loss_plot.append(total_val_loss.item()/len(val_loader))

            if total_val_loss.item()/len(val_loader) < min_val_loss:
                torch.save(micro_encoder.state_dict(), '{0}/MicroEncoder/micro_encoder_val_best.pth'.format(args.logdir))
                torch.save(epsr_decoder.state_dict(), '{0}/EpsrDecoder/epsr_decoder_val_best.pth'.format(args.logdir))
                print('val best model is saved,', min_val_loss, '==>', total_val_loss.item()/len(val_loader))
                min_val_loss = total_val_loss.item()/len(val_loader)
            
    np.savetxt('{0}/Summary/epsr_train_loss.txt'.format(args.logdir), np.array(train_loss_plot))
    np.savetxt('{0}/Summary/epsr_val_loss.txt'.format(args.logdir), np.array(val_loss_plot))
    plot_loss('{0}/Summary/epsr_loss.png'.format(args.logdir), train_loss_plot, val_loss_plot)

    torch.save(micro_encoder.state_dict(), '{0}/MicroEncoder/micro_encoder_final.pth'.format(args.logdir))
    torch.save(epsr_decoder.state_dict(), '{0}/EpsrDecoder/epsr_decoder_final.pth'.format(args.logdir))


def TrainConvertor():

    micro_encoder = MicroEncoder()
    micro_encoder_path = './{}/MicroEncoder/micro_encoder_val_best.pth'.format(args.logdir)
    micro_encoder_dict = torch.load(micro_encoder_path)
    micro_encoder.load_state_dict(micro_encoder_dict)
    micro_encoder.cuda()

    embedding_transfer = EmbeddingTransfer()
    embedding_transfer.cuda()

    total_num = sum(p.numel() for p in itertools.chain(embedding_transfer.parameters()))
    trainable_num = sum(p.numel() for p in itertools.chain(embedding_transfer.parameters()) if p.requires_grad)
    print('Total Num: ' + str(total_num) + '/Trainable Num: ' + str(trainable_num))

    optimizer = optim.AdamW(itertools.chain(embedding_transfer.parameters()), lr=args.lr)

    scheduler = torch.optim.lr_scheduler.ReduceLROnPlateau(optimizer, 'min', patience=50, cooldown=10, min_lr=1e-6, factor=0.5)

    train_loss_plot = []
    val_loss_plot = []
    min_train_loss = np.inf
    min_val_loss = np.inf
    for epoch in range(args.num_epochs):
        # training
        train_micro, train_alter_embedding, train_new_text_embedding = LoadTrainData_a()
        val_micro, val_alter_embedding, val_new_text_embedding = LoadValData_a()

        train_micro = torch.Tensor(train_micro).cuda()
        train_alter_embedding = torch.Tensor(train_alter_embedding).cuda()
        train_new_text_embedding = torch.Tensor(train_new_text_embedding).cuda()

        val_micro = torch.Tensor(val_micro).cuda()
        val_alter_embedding = torch.Tensor(val_alter_embedding).cuda()
        val_new_text_embedding = torch.Tensor(val_new_text_embedding).cuda()

        train_set = torch.utils.data.TensorDataset(train_micro, train_alter_embedding, train_new_text_embedding)
        train_loader = torch.utils.data.DataLoader(dataset=train_set, batch_size=args.batch_size, shuffle=True)

        val_set = torch.utils.data.TensorDataset(val_micro, val_alter_embedding, val_new_text_embedding)
        val_loader = torch.utils.data.DataLoader(dataset=val_set, batch_size=args.batch_size, shuffle=True)

        micro_encoder.train()
        embedding_transfer.train()
        total_train_loss = 0
        for batch_idx, (micro, alter_embedding, new_text_embedding) in enumerate(train_loader):
            micro = Variable(micro).cuda()
            alter_embedding = Variable(alter_embedding).cuda()
            new_text_embedding = Variable(new_text_embedding).cuda()

            optimizer.zero_grad()

            _, semantic_embedding = micro_encoder.forward(micro)
            new_semantic_embedding = embedding_transfer.forward(semantic_embedding, alter_embedding)

            loss = nn.functional.mse_loss(new_semantic_embedding, new_text_embedding)
            total_train_loss += loss

            loss.backward()
            optimizer.step()

            print('Epoch: %d, Train [iter: %d / all %d], loss: %f'
                    % (epoch, batch_idx+1, len(train_loader), loss.cpu().data.numpy()))

        train_loss_plot.append(total_train_loss.item()/len(train_loader))

        if total_train_loss.item()/len(train_loader) < min_train_loss:
            torch.save(embedding_transfer.state_dict(), '{0}/EmbeddingTransfer/embedding_transfer_train_best.pth'.format(args.logdir))
            print('train best model is saved,', min_train_loss, '==>', total_train_loss.item()/len(train_loader))
            min_train_loss = total_train_loss.item()/len(train_loader)

        scheduler.step(total_train_loss.item()/len(train_loader))

        # validation
        micro_encoder.eval()
        embedding_transfer.eval()
        with torch.no_grad():
            total_val_loss = 0
            for batch_idx, (micro, alter_embedding, new_text_embedding) in enumerate(val_loader):
                micro = Variable(micro).cuda()
                alter_embedding = Variable(alter_embedding).cuda()
                new_text_embedding = Variable(new_text_embedding).cuda()

                _, semantic_embedding = micro_encoder.forward(micro)
                new_semantic_embedding = embedding_transfer.forward(semantic_embedding, alter_embedding)

                loss = nn.functional.mse_loss(new_semantic_embedding, new_text_embedding)

                total_val_loss += loss

                print('Epoch: %d, Val [iter: %d / all %d], loss: %f'
                        % (epoch, batch_idx+1, len(val_loader), loss.cpu().data.numpy()))

            val_loss_plot.append(total_val_loss.item()/len(val_loader))

            if total_val_loss.item()/len(val_loader) < min_val_loss:
                torch.save(embedding_transfer.state_dict(), '{0}/EmbeddingTransfer/embedding_transfer_val_best.pth'.format(args.logdir))
                print('val best model is saved,', min_val_loss, '==>', total_val_loss.item()/len(val_loader))
                min_val_loss = total_val_loss.item()/len(val_loader)

    np.savetxt('{0}/Summary/transfer_train_loss.txt'.format(args.logdir), np.array(train_loss_plot))
    np.savetxt('{0}/Summary/transfer_val_loss.txt'.format(args.logdir), np.array(val_loss_plot))
    plot_loss('{0}/Summary/transfer_loss.png'.format(args.logdir), train_loss_plot, val_loss_plot)

    torch.save(embedding_transfer.state_dict(), '{0}/EmbeddingTransfer/embedding_transfer_final.pth'.format(args.logdir))


def FinetuneDecoder():

    micro_encoder = MicroEncoder()
    micro_encoder_path = './{}/MicroEncoder/micro_encoder_val_best.pth'.format(args.logdir)
    micro_encoder_dict = torch.load(micro_encoder_path)
    micro_encoder.load_state_dict(micro_encoder_dict)
    micro_encoder.cuda()

    embedding_transfer = EmbeddingTransfer()
    embedding_transfer_path = './{}/EmbeddingTransfer/embedding_transfer_val_best.pth'.format(args.logdir)
    embedding_transfer_dict = torch.load(embedding_transfer_path)
    embedding_transfer.load_state_dict(embedding_transfer_dict)
    embedding_transfer.eval()
    embedding_transfer.cuda()

    epsr_decoder = EpsrDecoder()
    epsr_decoder_path = './{}/EpsrDecoder/epsr_decoder_val_best.pth'.format(args.logdir)
    epsr_decoder_dict = torch.load(epsr_decoder_path)
    epsr_decoder.load_state_dict(epsr_decoder_dict)
    epsr_decoder.eval()
    epsr_decoder.cuda()

    epsr_discriminator = EpsrDiscriminator()
    epsr_discriminator_path = './{}/EpsrDiscriminator/epsr_discriminator_val_best.pth'.format(args.logdir)
    epsr_discriminator_dict = torch.load(epsr_discriminator_path)
    epsr_discriminator.load_state_dict(epsr_discriminator_dict)
    epsr_discriminator.eval()
    epsr_discriminator.cuda()

    optimizer = optim.AdamW(itertools.chain(epsr_decoder.parameters()), lr=1e-5)

    train_loss_plot = []
    val_loss_plot = []
    min_train_loss = np.inf
    min_val_loss = np.inf
    for epoch in range(args.num_epochs):
        # training
        train_micro, train_epsr, train_text_embedding, train_cover_embedding = LoadTrainData_g()
        val_micro, val_epsr, val_text_embedding, val_cover_embedding = LoadValData_g()

        _, train_alter_embedding, train_new_text_embedding = LoadTrainData_a()
        _, val_alter_embedding, val_new_text_embedding = LoadValData_a()


        train_micro = torch.Tensor(train_micro).cuda()
        train_epsr = torch.Tensor(train_epsr).cuda()
        train_text_embedding = torch.Tensor(train_text_embedding).cuda()
        train_cover_embedding = torch.Tensor(train_cover_embedding).cuda()
        train_alter_embedding = torch.Tensor(train_alter_embedding).cuda()
        train_new_text_embedding = torch.Tensor(train_new_text_embedding).cuda()

        val_micro = torch.Tensor(val_micro).cuda()
        val_epsr = torch.Tensor(val_epsr).cuda()
        val_text_embedding = torch.Tensor(val_text_embedding).cuda()
        val_cover_embedding = torch.Tensor(val_cover_embedding).cuda()
        val_alter_embedding = torch.Tensor(val_alter_embedding).cuda()
        val_new_text_embedding = torch.Tensor(val_new_text_embedding).cuda()

        train_set = torch.utils.data.TensorDataset(train_epsr, train_micro, train_text_embedding, train_cover_embedding, train_alter_embedding, train_new_text_embedding)
        train_loader = torch.utils.data.DataLoader(dataset=train_set, batch_size=args.batch_size, shuffle=True)

        val_set = torch.utils.data.TensorDataset(val_epsr, val_micro, val_text_embedding, val_cover_embedding, val_alter_embedding, val_new_text_embedding)
        val_loader = torch.utils.data.DataLoader(dataset=val_set, batch_size=args.batch_size, shuffle=True)
        
        micro_encoder.train()
        epsr_decoder.train()
        total_train_loss = 0
        for batch_idx, (epsr, micro, text_embedding , cover_embedding, alter_embedding, new_text_embedding) in enumerate(train_loader):
            epsr = Variable(epsr).cuda()
            micro = Variable(micro).cuda()
            text_embedding = Variable(text_embedding).cuda()
            cover_embedding = Variable(cover_embedding).cuda()
            alter_embedding = Variable(alter_embedding).cuda()
            new_text_embedding = Variable(new_text_embedding).cuda()
            real_label = Variable(torch.ones((micro.shape[0], 1))).cuda()
            
            optimizer.zero_grad()

            micro_embedding, semantic_embedding = micro_encoder.forward(micro)
            micro_epsr = epsr_decoder.forward(micro_embedding, semantic_embedding, cover_embedding)
            zero_embedding = Variable(torch.zeros_like(micro_embedding)).cuda()
            text_epsr = epsr_decoder.forward(zero_embedding, text_embedding, cover_embedding)
            new_semantic_embedding = embedding_transfer.forward(semantic_embedding, alter_embedding)
            new_micro_epsr = epsr_decoder.forward(micro_embedding, new_semantic_embedding, cover_embedding)

            pred_label = epsr_discriminator.forward(new_text_embedding, new_micro_epsr)

            loss1 = nn.functional.mse_loss(micro_epsr, epsr)
            loss2 = nn.functional.mse_loss(text_epsr, epsr)
            loss3 = nn.functional.binary_cross_entropy(pred_label, real_label)

            loss = loss1 + loss2 + 0.01 * loss3
            
            total_train_loss += loss

            loss.backward()
            optimizer.step()

            print('Epoch: %d, Train [iter: %d / all %d], loss1: %f, loss2: %f, loss3: %f'
                    % (epoch, batch_idx+1, len(train_loader), loss1.cpu().data.numpy(), loss2.cpu().data.numpy(), loss3.cpu().data.numpy()))

        train_loss_plot.append(total_train_loss.item()/len(train_loader))

        if total_train_loss.item()/len(train_loader) < min_train_loss:
            torch.save(epsr_decoder.state_dict(), '{0}/EpsrDecoder/epsr_decoder_new_train_best.pth'.format(args.logdir))
            print('train best model is saved,', min_train_loss, '==>', total_train_loss.item()/len(train_loader))
            min_train_loss = total_train_loss.item()/len(train_loader)

        # validation
        micro_encoder.eval()
        epsr_decoder.eval()
        with torch.no_grad():
            total_val_loss = 0
            for batch_idx, (epsr, micro, text_embedding, cover_embedding, alter_embedding, new_text_embedding) in enumerate(val_loader):
                epsr = Variable(epsr).cuda()
                micro = Variable(micro).cuda()
                text_embedding = Variable(text_embedding).cuda()
                cover_embedding = Variable(cover_embedding).cuda()
                alter_embedding = Variable(alter_embedding).cuda()
                new_text_embedding = Variable(new_text_embedding).cuda()
                real_label = Variable(torch.ones((micro.shape[0], 1))).cuda()

                micro_embedding, semantic_embedding = micro_encoder.forward(micro)
                micro_epsr = epsr_decoder.forward(micro_embedding, semantic_embedding, cover_embedding)
                zero_embedding = Variable(torch.zeros_like(micro_embedding)).cuda()
                text_epsr = epsr_decoder.forward(zero_embedding, text_embedding, cover_embedding)
                new_semantic_embedding = embedding_transfer.forward(semantic_embedding, alter_embedding)
                new_micro_epsr = epsr_decoder.forward(micro_embedding, new_semantic_embedding, cover_embedding)

                pred_label = epsr_discriminator.forward(new_text_embedding, new_micro_epsr)

                loss1 = nn.functional.mse_loss(micro_epsr, epsr)
                loss2 = nn.functional.mse_loss(text_epsr, epsr)
                loss3 = nn.functional.binary_cross_entropy(pred_label, real_label)

                loss = loss1 + loss2 + 0.01 * loss3
                
                total_val_loss += loss

                print('Epoch: %d, Val [iter: %d / all %d], loss1: %f, loss2: %f, loss3: %f'
                        % (epoch, batch_idx+1, len(val_loader), loss1.cpu().data.numpy(), loss2.cpu().data.numpy(), loss3.cpu().data.numpy()))
        
            val_loss_plot.append(total_val_loss.item()/len(val_loader))

            if total_val_loss.item()/len(val_loader) < min_val_loss:
                torch.save(epsr_decoder.state_dict(), '{0}/EpsrDecoder/epsr_decoder_new_val_best.pth'.format(args.logdir))
                print('val best model is saved,', min_val_loss, '==>', total_val_loss.item()/len(val_loader))
                min_val_loss = total_val_loss.item()/len(val_loader)
            
    np.savetxt('{0}/Summary/epsr_finetune_train_loss.txt'.format(args.logdir), np.array(train_loss_plot))
    np.savetxt('{0}/Summary/epsr_finetune_val_loss.txt'.format(args.logdir), np.array(val_loss_plot))
    plot_loss('{0}/Summary/epsr_finetune_loss.png'.format(args.logdir), train_loss_plot, val_loss_plot)

    torch.save(epsr_decoder.state_dict(), '{0}/EpsrDecoder/epsr_decoder_new_final.pth'.format(args.logdir))


TrainDiscriminator()
TrainGenerator()
TrainConvertor()
FinetuneDecoder()
