# Supplementary material for: Semantic regularization of electromagnetic inverse problems
Source: Nat Commun. 2024 May 8;15:3869. doi: 10.1038/s41467-024-48115-5 (PMC11079068; doi:10.1038/s41467-024-48115-5)
Supplement: Supplementary file 6 — Supplementary Software 1 [file 41467_2024_48115_MOESM6_ESM.zip › EM-inverse-scattering/utils.py]

import os
import numpy as np
import matplotlib.pyplot as plt
import time
from math import log, pi
import torch
from DataLoader import *
from torch.autograd import Variable

os.environ["KMP_DUPLICATE_LIB_OK"]="TRUE"


def plot_loss(path, train_loss, val_loss):
    plt.clf()
    plt.rcParams['savefig.dpi'] = 300
    plt.rcParams['figure.dpi'] = 300
    fig = plt.figure()
    ax1 = fig.add_subplot(111)
    ax1.set_xlabel('Epoch', fontdict={'family': 'Times New Roman', 'size': 18})
    ax1.set_ylabel('Loss', fontdict={'family': 'Times New Roman', 'size': 18})
    font1 = {'family': 'Times New Roman', 'weight': 'normal', 'size': 13}
    ax1.semilogy(train_loss, color='b', label='train', linewidth=2)
    ax1.semilogy(val_loss, color='r', label='val', linewidth=2)
    ax1.legend(loc=0, prop=font1)
    ax1.tick_params(labelsize=12)
    plt.tight_layout()
    plt.savefig(path)

def plot_result(encoder, decoder, embedding_conventor, discriminator, phase, fname, tot_num):
    
    micro, epsr, texts, new_texts, text_embedding, cover_embedding, alter_embedding, new_text_embedding = ReadData(phase, tot_num)

    micro = Variable(torch.Tensor(micro)).cuda()
    text_embedding = Variable(torch.Tensor(text_embedding)).cuda()
    cover_embedding = Variable(torch.Tensor(cover_embedding)).cuda()
    alter_embedding = Variable(torch.Tensor(alter_embedding)).cuda()
    new_text_embedding = Variable(torch.Tensor(new_text_embedding)).cuda()

    encoder.eval()
    decoder.eval()
    embedding_conventor.eval()
    discriminator.eval()
    with torch.no_grad():
        micro_embedding, semantic_embedding = encoder.forward(micro,)
        micro_epsr = decoder.forward(micro_embedding, semantic_embedding, cover_embedding)

        new_semantic_embedding = embedding_conventor.forward(semantic_embedding, alter_embedding)
        new_micro_epsr = decoder.forward(micro_embedding, new_semantic_embedding, cover_embedding)
        pred_label = discriminator.forward(new_text_embedding, new_micro_epsr)

    micro_epsr = micro_epsr.detach().cpu().numpy()
    new_micro_epsr = new_micro_epsr.detach().cpu().numpy()
    pred_label = pred_label.detach().cpu().numpy()
    text_embedding = text_embedding.detach().cpu().numpy()
    semantic_embedding = semantic_embedding.detach().cpu().numpy()
    new_text_embedding = new_text_embedding.detach().cpu().numpy()
    new_semantic_embedding = new_semantic_embedding.detach().cpu().numpy()

    for i in range(tot_num):
        fig = plt.figure(dpi=200, figsize=(16,8))

        ax3d = fig.add_subplot(2, 4, 1)
        ax3d.matshow(np.reshape(text_embedding[i, ...], (32, 24)), cmap='jet', vmin=np.min(text_embedding[i, ...]), vmax=np.max(text_embedding[i, ...]))
        ax3d.set_title('True Embedding', fontsize=10)
        ax3d.axis('off')

        ax3d = fig.add_subplot(2, 4, 2)
        ax3d.matshow(np.reshape(semantic_embedding[i, ...], (32, 24)), cmap='jet', vmin=np.min(text_embedding[i, ...]), vmax=np.max(text_embedding[i, ...]))
        ax3d.set_title('Pred Embedding', fontsize=10)
        ax3d.axis('off')

        ax3d = fig.add_subplot(2, 4, 3)
        ax3d.matshow(np.reshape(new_text_embedding[i, ...], (32, 24)), cmap='jet', vmin=np.min(text_embedding[i, ...]), vmax=np.max(text_embedding[i, ...]))
        ax3d.set_title('True New Embedding', fontsize=10)
        ax3d.axis('off')

        ax3d = fig.add_subplot(2, 4, 4)
        ax3d.matshow(np.reshape(new_semantic_embedding[i, ...], (32, 24)), cmap='jet', vmin=np.min(text_embedding[i, ...]), vmax=np.max(text_embedding[i, ...]))
        ax3d.set_title('Pred New Embedding', fontsize=10)
        ax3d.axis('off')

        ax3d = fig.add_subplot(2, 4, 5)
        ax3d.matshow(epsr[i, ...], cmap='jet', vmax=1.0, vmin=0.0)
        ax3d.set_title('True Epsr', fontsize=10)
        ax3d.axis('off')

        ax3d = fig.add_subplot(2, 4, 6)
        ax3d.matshow(micro_epsr[i, ...], cmap='jet', vmax=1.0, vmin=0.0)
        ax3d.set_title(texts[i], fontsize=10)
        ax3d.axis('off')

        ax3d = fig.add_subplot(2, 4, 7)
        ax3d.matshow(new_micro_epsr[i, ...], cmap='jet', vmax=1.0, vmin=0.0)
        ax3d.set_title(new_texts[i] + ': %.3f'%pred_label[i], fontsize=10)
        ax3d.axis('off')

        fig.savefig('./results/%s_%d.png'%(fname, i))

        plt.close(fig)
