# Supplementary material for: Semantic regularization of electromagnetic inverse problems
Source: Nat Commun. 2024 May 8;15:3869. doi: 10.1038/s41467-024-48115-5 (PMC11079068; doi:10.1038/s41467-024-48115-5)
Supplement: Supplementary file 6 — Supplementary Software 1 [file 41467_2024_48115_MOESM6_ESM.zip › models/model_xl.py]

import torch.nn as nn
import torch
from transformers import BertTokenizer, BertModel


class TextEncoder(nn.Module):
    def __init__(self):
        super(TextEncoder, self).__init__()

        self.tokenizer = BertTokenizer.from_pretrained("./bert-base-uncased")
        self.bert = BertModel.from_pretrained("./bert-base-uncased")

        for p in self.bert.parameters():
            p.requires_grad = False

    def forward(self, input_word):

        text_token = self.tokenizer(input_word, return_tensors='pt')
        text_embedding = self.bert(**text_token)
        text_embedding = text_embedding.last_hidden_state
        
        return text_embedding   # b, 20, 768

class MicroEncoder(nn.Module):
    def __init__(self, input_size=8*8, output_size=768):
        super(MicroEncoder, self).__init__()
        self.fc1 = nn.Linear(input_size, 128)
        self.fc2 = nn.Linear(128, 256)
        self.fc3 = nn.Linear(256, 512)
        self.fc4 = nn.Linear(512, output_size)
        self.fc5 = nn.Linear(512, output_size)

    def forward(self, input_micro):   # b, 20, 800

        embedding = self.fc1(input_micro.view(input_micro.size(0), -1))
        embedding = nn.ReLU()(embedding)
        embedding = self.fc2(embedding)
        embedding = nn.ReLU()(embedding)
        embedding = self.fc3(embedding)
        embedding = nn.ReLU()(embedding)
        micro_embedding = self.fc4(embedding)
        semantic_embedding = self.fc5(embedding)

        return micro_embedding, semantic_embedding  # b, 20, 128   # b, 20, 768

class EpsrDecoder(nn.Module):
    def __init__(self, input_size=768):
        super(EpsrDecoder, self).__init__()
        self.fc = nn.Linear(input_size, 1024)
        self.ConvT0 = nn.ConvTranspose2d(in_channels=1, out_channels=16, kernel_size=4, stride=2, padding=1)
        self.Conv1 = nn.Conv2d(in_channels=16, out_channels=64, kernel_size=4, stride=2, padding=1)
        self.Conv2 = nn.Conv2d(in_channels=64, out_channels=128, kernel_size=4, stride=2, padding=1)
        self.Conv3 = nn.Conv2d(in_channels=128, out_channels=256, kernel_size=4, stride=2, padding=1)
        self.Conv4 = nn.Conv2d(in_channels=256, out_channels=512, kernel_size=4, stride=2, padding=1)
        self.Conv5 = nn.Conv2d(in_channels=512, out_channels=1024, kernel_size=4, stride=2, padding=1)
        self.ConvT5 = nn.ConvTranspose2d(in_channels=1024, out_channels=512, kernel_size=4, stride=2, padding=1)
        self.ConvT4 = nn.ConvTranspose2d(in_channels=1024, out_channels=256, kernel_size=4, stride=2, padding=1)
        self.ConvT3 = nn.ConvTranspose2d(in_channels=512, out_channels=128, kernel_size=4, stride=2, padding=1)
        self.ConvT2 = nn.ConvTranspose2d(in_channels=256, out_channels=64, kernel_size=4, stride=2, padding=1)
        self.ConvT1 = nn.ConvTranspose2d(in_channels=128, out_channels=16, kernel_size=4, stride=2, padding=1)
        self.Conv0 = nn.Conv2d(in_channels=32, out_channels=1, kernel_size=1, stride=1)
    
    def forward(self, embedding):   # b, 20, 768

        embedding = self.fc(embedding)
        embedding = nn.ReLU()(embedding)
        embedding = torch.reshape(embedding, (-1, 1, 32, 32))
        embedding0 = self.ConvT0(embedding)              # 4, 64, 64
        embedding0 = nn.ReLU()(embedding0)
        embedding1 = self.Conv1(embedding0)              # 8, 32, 32
        embedding1 = nn.ReLU()(embedding1)
        embedding2 = self.Conv2(embedding1)              # 16, 16, 16
        embedding2 = nn.ReLU()(embedding2)
        embedding3 = self.Conv3(embedding2)              # 32, 8, 8
        embedding3 = nn.ReLU()(embedding3)
        embedding4 = self.Conv4(embedding3)              # 32, 8, 8
        embedding4 = nn.ReLU()(embedding4)

        bottle_embedding = self.Conv5(embedding4)        # 64, 4, 4
        bottle_embedding = nn.ReLU()(bottle_embedding)

        Tembedding4 = self.ConvT5(bottle_embedding)      # 32, 8, 8
        Tembedding4 = nn.ReLU()(Tembedding4)
        Tembedding4 = torch.concat([Tembedding4, embedding4], dim=1)    # 64, 8, 8

        Tembedding3 = self.ConvT4(Tembedding4)      # 32, 8, 8
        Tembedding3 = nn.ReLU()(Tembedding3)
        Tembedding3 = torch.concat([Tembedding3, embedding3], dim=1)    # 64, 8, 8

        Tembedding2 = self.ConvT3(Tembedding3)           # 16, 16, 16
        Tembedding2 = nn.ReLU()(Tembedding2)
        Tembedding2 = torch.concat([Tembedding2, embedding2], dim=1)    # 32, 16, 16

        Tembedding1 = self.ConvT2(Tembedding2)           # 8, 32, 32
        Tembedding1 = nn.ReLU()(Tembedding1)
        Tembedding1 = torch.concat([Tembedding1, embedding1], dim=1)    # 16, 32, 32

        Tembedding0 = self.ConvT1(Tembedding1)           # 4, 64, 64
        Tembedding0 = nn.ReLU()(Tembedding0)
        Tembedding0 = torch.concat([Tembedding0, embedding0], dim=1)    # 8, 64, 64

        epsr = self.Conv0(Tembedding0)                   # 1, 64, 64
        epsr = torch.permute(epsr, (0, 2, 3, 1))         # 64, 64, 1

        return epsr  # b, 20, 17, 3
