# Supplementary material for: Semantic regularization of electromagnetic inverse problems
Source: Nat Commun. 2024 May 8;15:3869. doi: 10.1038/s41467-024-48115-5 (PMC11079068; doi:10.1038/s41467-024-48115-5)
Supplement: Supplementary file 6 — Supplementary Software 1 [file 41467_2024_48115_MOESM6_ESM.zip › README.md]

# Semantic regularization of electromagnetic inverse problems

## Contents

- [Overview](#overview)
- [Repo Contents](#repo-contents)
- [System Requirements](#system-requirements)
- [Installation Guide](#installation-guide)
- [Demo](#demo)

# Overview

Inverse problems arise in all areas of science and engineering. They are typically ill-posed and require regularization based on prior knowledge in order to be solvable. To date, only prior knowledge that is formulated mathematically (e.g., sparsity of the unknown) or implicitly learned from quantitative data can be taken into account for regularization. Thereby, semantically formulated prior knowledge derived from human reasoning and recognition is excluded. Here, we introduce and demonstrate the concept of semantic regularization based on a pre-trained large language model to overcome this vexing limitation. We study the approach, first, numerically in a prototypical 2D inverse scattering problem, and, second, experimentally in 3D and 4D compressive microwave imaging problems based on programmable metasurfaces. Semantic regularization enables new forms of highly-sought privacy protection for subjects in the scene for applications like smart homes, touchless human-machine interaction and security screening. For instance, we demonstrate that selected subjects in the scene can be concealed, or their actions and postures can be altered in the reconstruction by manipulating the semantic prior with suitable language-based control commands. We faithfully expect our work to introduce a new conceptual paradigm for the regularization of inverse problems that can also be explored beyond the considered context of electromagnetics, and our experiments are of direct technological relevance to next-generation smart wireless networks and appliances.

Here, we mainly provide two files, corresponding to the two experiments in the paper,i.e., 2D EM inverse scattering problem and 4D compressive microwave imaging. Moreover, taking the 2D EM numerical inverse scattering experiment as an example, we provide a simple demo, including part of the data sets used in our experiment, the corresponding training and testing procedures, and the pre-trained model, so as to facilitate the reference and understanding of our experimental principle. We emphasize that developers are free to expand the size of datasets and network according to these contents to implement various complex semantic regularization-based functions.

# Repo Contents

- [EM-inverse-scattering](./EM-inverse-scattering): the code of the 2D EM inverse scattering experiment.
- [4d-compressive-microwave-imaging](./4d-compressive-microwave-imaging): the code of the 4D compressive microwave imaging experiment.
- [models](./models): the specific structures of the models involved in Table S8.6.
- [demo](./demo): a small dataset and the corresponding pre-trained model along with the test code in the 2D numerical inverse scattering experiment.

# System Requirements

## Hardware Requirements

The package may involve the training and operation of a large-scale neural network, so there are certain requirements for computing power. As the size of the dataset and the number of network parameters increases, we need more graphics card resources. However, if you just want to use the pre-trained model to compute without training, or if you just want to experiment on a small dataset and network (as in our case), a PC with a regular graphics card will suffice. The recommended configuration is as follows, which is also the on we used:

RAM: 64 GB  
CPU: 8 cores, 3.7 GHz/core
GPU：NVIDIA RTX 3090 GPU
Graphic Memory: 24 GB

The runtimes below are generated using a computer with the recommended specs.

## Software Requirements

### OS Requirements

The package development version is tested on *Windows* operating systems. But it should be compatible with Windows, Mac, and Linux operating systems because there are no complicated dependencies to install.
The developmental version of the package has been tested on the following systems:

Windows: Windows 10, Windows 11 


# Installation Guide

## Environment Configuration

First, [install PyTorch 1.10.1](https://pytorch.org/get-started/locally/) (or later) and torchvisio. On a CUDA GPU machine, the following will do the trick:

```bash
$ conda install --yes -c pytorch pytorch=1.10.1 torchvision cudatoolkit=10.2
```

Replace `cudatoolkit=10.2` above with the appropriate CUDA version on your machine or `cpuonly` when installing on a machine without a GPU.

It should take approximately 5 minutes to install with vignettes on a recommended computer. 


## Install of pre-trained 'BERT'

The pretrained 'BERT' are available from <a href="https://huggingface.co/google-bert/bert-base-uncased/tree/main" target="_blank">here</a>. You can download it of different sizes from Huggingface as needed, either online or locally in advance.

In our experiment, we use the 'bert-base-uncased' model and download it to "./bert-base-uncased", then we can call it through the command such as

    from transformers import BertTokenizer, BertModel
    tokenizer = BertTokenizer.from_pretrained('./bert-base-uncased')


## Package Installation

Other dependencies can be installed via

    pip install -r requirements.txt

The package should take approximately 2 minutes to install with vignettes on a recommended computer. 


# Demo

You can call our pre-trained model "checkpoint" to test and save the results via

    python "./demo/test.py"  

Then, you can use the following command to draw the result of the specified index and semantic

    python "./demo/plot.py"  

You will see the result of reconstructions in "./demo/figs".

* If you are having trouble downloading bert online while running the code, download it locally in advance and specify its location when called.
* Due to upload data restrictions, we only provide the compressed data set for testing in the "./demp/data" folder, and you need to extract the file from it. A more complete data set will be available upon reasonable request to the author.
