# Supplementary material for: Semantic regularization of electromagnetic inverse problems
Source: Nat Commun. 2024 May 8;15:3869. doi: 10.1038/s41467-024-48115-5 (PMC11079068; doi:10.1038/s41467-024-48115-5)
Supplement: Supplementary file 6 — Supplementary Software 1 [file 41467_2024_48115_MOESM6_ESM.zip › requirements.txt]

matplotlib>=3.3
numpy>=1.19
scikit-image>=0.17
torch>=1.8
torchvision>=0.9
transformers>=4.35
